# Supplementary material for: Identification of a seven glycopeptide signature for malignant pleural mesothelioma in human serum by selected reaction monitoring
Source: Clin Proteomics. 2013 Nov 8;10(1):16. doi: 10.1186/1559-0275-10-16 (PMC3827840; doi:10.1186/1559-0275-10-16)
Supplement: Additional file 1: Table S1 — Optimized SRM-assays for mesothelin N-glycopeptides monitored by SRM in serum. [file 1559-0275-10-16-S1.xls]

## Sheet: legend
definitive transitions for the mesothelin peptides, oxidated and non oxidated variants, 6 transitions per charge state, CE optimized. Haptoglobin contained as positive controls
ALSQQDVSMDLATFMK
LAFQNMDGSEYFVK
KWDVTSLETLK
WDVTSLETLK (only 2)+
Transitions for the heavy forms of LAFQANMDGSEYFVK and KWDVTSLETLK are reported in sheet 2

## Sheet: MRM_msl_hp_normal
Compound Name	ISTD?	Precursor Ion	MS1 Res	Product Ion	MS2 Res	Dwell	Fragmentor	Collision Energy	Polarity
msl_ALSQQDVSMDLATFMK_nonOx	FALSE	595.623	Unit	526.269	Unit	50	135	19.6	Positive
msl_ALSQQDVSMDLATFMK_nonOx	FALSE	595.623	Unit	597.306	Unit	50	135	20.6	Positive
msl_ALSQQDVSMDLATFMK_nonOx	FALSE	595.623	Unit	710.391	Unit	50	135	19.6	Positive
msl_ALSQQDVSMDLATFMK_nonOx	FALSE	595.623	Unit	825.418	Unit	50	135	18.6	Positive
msl_ALSQQDVSMDLATFMK_nonOx	FALSE	595.623	Unit	956.458	Unit	50	135	18.6	Positive
msl_ALSQQDVSMDLATFMK_nonOx	FALSE	595.623	Unit	1043.49	Unit	50	135	19.6	Positive
msl_ALSQQDVSMDLATFMK_nonOx	FALSE	892.932	Unit	278.153	Unit	50	135	25.3	Positive
msl_ALSQQDVSMDLATFMK_nonOx	FALSE	892.932	Unit	526.269	Unit	50	135	25.3	Positive
msl_ALSQQDVSMDLATFMK_nonOx	FALSE	892.932	Unit	597.306	Unit	50	135	23.3	Positive
msl_ALSQQDVSMDLATFMK_nonOx	FALSE	892.932	Unit	1043.49	Unit	50	135	26.3	Positive
msl_ALSQQDVSMDLATFMK_nonOx	FALSE	892.932	Unit	1257.59	Unit	50	135	29.3	Positive
msl_ALSQQDVSMDLATFMK_nonOx	FALSE	892.932	Unit	1385.64	Unit	50	135	28.3	Positive
msl_KWDVTSLETLK_nonOx	FALSE	440.578	Unit	361.245	Unit	50	130	12.1	Positive
msl_KWDVTSLETLK_nonOx	FALSE	440.578	Unit	430.208	Unit	50	130	10.1	Positive
msl_KWDVTSLETLK_nonOx	FALSE	440.578	Unit	490.287	Unit	50	130	14.1	Positive
msl_KWDVTSLETLK_nonOx	FALSE	440.578	Unit	529.277	Unit	50	130	14.1	Positive
msl_KWDVTSLETLK_nonOx	FALSE	440.578	Unit	603.371	Unit	50	130	14.1	Positive
msl_KWDVTSLETLK_nonOx	FALSE	440.578	Unit	690.403	Unit	50	130	14.1	Positive
msl_KWDVTSLETLK_nonOx	FALSE	660.364	Unit	791.451	Unit	50	130	19	Positive
msl_KWDVTSLETLK_nonOx	FALSE	660.364	Unit	1005.55	Unit	50	130	19	Positive
msl_KWDVTSLETLK_nonOx	FALSE	660.364	Unit	1191.63	Unit	50	130	19	Positive
msl_KWDVTSLETLK_nonOx	FALSE	660.364	Unit	890.519	Unit	50	130	15	Positive
msl_KWDVTSLETLK_nonOx	FALSE	660.364	Unit	490.287	Unit	50	130	15	Positive
msl_KWDVTSLETLK_nonOx	FALSE	660.364	Unit	361.245	Unit	50	130	17	Positive
msl_LAFQNMDGSEYFVK_nonOx	FALSE	550.261	Unit	246.181	Unit	50	135	12	Positive
msl_LAFQNMDGSEYFVK_nonOx	FALSE	550.261	Unit	393.25	Unit	50	135	15	Positive
msl_LAFQNMDGSEYFVK_nonOx	FALSE	550.261	Unit	556.313	Unit	50	135	19	Positive
msl_LAFQNMDGSEYFVK_nonOx	FALSE	550.261	Unit	574.298	Unit	50	135	19	Positive
msl_LAFQNMDGSEYFVK_nonOx	FALSE	550.261	Unit	685.356	Unit	50	135	17	Positive
msl_LAFQNMDGSEYFVK_nonOx	FALSE	550.261	Unit	829.409	Unit	50	135	19	Positive
msl_LAFQNMDGSEYFVK_nonOx	FALSE	824.887	Unit	185.128	Unit	50	135	19.9	Positive
msl_LAFQNMDGSEYFVK_nonOx	FALSE	824.887	Unit	246.181	Unit	50	135	21.9	Positive
msl_LAFQNMDGSEYFVK_nonOx	FALSE	824.887	Unit	393.25	Unit	50	135	22.9	Positive
msl_LAFQNMDGSEYFVK_nonOx	FALSE	824.887	Unit	944.436	Unit	50	135	24.9	Positive
msl_LAFQNMDGSEYFVK_nonOx	FALSE	824.887	Unit	1075.48	Unit	50	135	26.9	Positive
msl_LAFQNMDGSEYFVK_nonOx	FALSE	824.887	Unit	1189.52	Unit	50	135	21.9	Positive
msl_WDVTSLETLK_nonOx	FALSE	596.316	Unit	1005.55	Unit	50	130	16.7	Positive
msl_WDVTSLETLK_nonOx	FALSE	596.316	Unit	890.519	Unit	50	130	16.7	Positive
msl_WDVTSLETLK_nonOx	FALSE	596.316	Unit	791.451	Unit	50	130	16.7	Positive
msl_WDVTSLETLK_nonOx	FALSE	596.316	Unit	690.403	Unit	50	130	16.7	Positive
msl_WDVTSLETLK_nonOx	FALSE	596.316	Unit	401.182	Unit	50	130	16.7	Positive
msl_WDVTSLETLK_nonOx	FALSE	596.316	Unit	589.262	Unit	50	130	16.7	Positive
msl_ALSQQDVSMDLATFMK_Ox	FALSE	908.926	Unit	1289.58	Unit	50	130	28.9	positive
msl_ALSQQDVSMDLATFMK_Ox	FALSE	908.926	Unit	1075.48	Unit	50	130	31.9	positive
msl_ALSQQDVSMDLATFMK_Ox	FALSE	908.926	Unit	613.301	Unit	50	130	24.9	positive
msl_ALSQQDVSMDLATFMK_Ox	FALSE	908.926	Unit	542.264	Unit	50	130	29.9	positive
msl_ALSQQDVSMDLATFMK_Ox	FALSE	908.926	Unit	441.217	Unit	50	130	24.9	positive
msl_ALSQQDVSMDLATFMK_Ox	FALSE	908.926	Unit	185.128	Unit	50	130	31.9	positive
msl_ALSQQDVSMDLATFMK_Ox	FALSE	606.287	Unit	841.412	Unit	50	130	20	positive
msl_ALSQQDVSMDLATFMK_Ox	FALSE	606.287	Unit	726.385	Unit	50	130	21	positive
msl_ALSQQDVSMDLATFMK_Ox	FALSE	606.287	Unit	613.301	Unit	50	130	21	positive
msl_ALSQQDVSMDLATFMK_Ox	FALSE	606.287	Unit	542.264	Unit	50	130	20	positive
msl_ALSQQDVSMDLATFMK_Ox	FALSE	606.287	Unit	441.217	Unit	50	130	17	positive
msl_ALSQQDVSMDLATFMK_Ox	FALSE	606.287	Unit	185.128	Unit	50	130	13	positive
msl_LAFQNMDGSEYFVK_Ox	FALSE	832.885	Unit	1205.51	Unit	50	130	23.2	positive
msl_LAFQNMDGSEYFVK_Ox	FALSE	832.885	Unit	829.409	Unit	50	130	21.2	positive
msl_LAFQNMDGSEYFVK_Ox	FALSE	832.885	Unit	556.313	Unit	50	130	21.2	positive
msl_LAFQNMDGSEYFVK_Ox	FALSE	832.885	Unit	246.181	Unit	50	130	22.2	positive
msl_LAFQNMDGSEYFVK_Ox	FALSE	832.885	Unit	185.128	Unit	50	130	20.2	positive
msl_LAFQNMDGSEYFVK_Ox	FALSE	832.885	Unit	332.197	Unit	50	130	22.2	positive
msl_LAFQNMDGSEYFVK_Ox	FALSE	555.592	Unit	829.409	Unit	50	130	17.2	positive
msl_LAFQNMDGSEYFVK_Ox	FALSE	555.592	Unit	772.388	Unit	50	130	19.2	positive
msl_LAFQNMDGSEYFVK_Ox	FALSE	555.592	Unit	685.356	Unit	50	130	16.2	positive
msl_LAFQNMDGSEYFVK_Ox	FALSE	555.592	Unit	556.313	Unit	50	130	18.2	positive
msl_LAFQNMDGSEYFVK_Ox	FALSE	555.592	Unit	246.181	Unit	50	130	12.2	positive
msl_LAFQNMDGSEYFVK_Ox	FALSE	555.592	Unit	185.128	Unit	50	130	14.2	positive
haptoglobin_NLFLDHSEDATAK	FALSE	730.854	Unit	228.134	Unit	50	130	21.5	Positive
haptoglobin_NLFLDHSEDATAK	FALSE	730.854	Unit	375.203	Unit	50	130	21.5	Positive
haptoglobin_NLFLDHSEDATAK	FALSE	730.854	Unit	1086.51	Unit	50	130	21.5	Positive
haptoglobin_NLFLDHSEDATAK	FALSE	730.854	Unit	973.422	Unit	50	130	21.5	Positive
haptoglobin_NLFLDHSEDATAK	FALSE	730.854	Unit	390.235	Unit	50	130	21.5	Positive
haptoglobin_NLFLDHSEDATAK	FALSE	730.854	Unit	617.291	Unit	50	130	21.5	Positive
haptoglobin_NLFLDHSEDATAK	FALSE	487.572	Unit	228.134	Unit	50	130	12.8	Positive
haptoglobin_NLFLDHSEDATAK	FALSE	487.572	Unit	390.235	Unit	50	130	12.8	Positive
haptoglobin_NLFLDHSEDATAK	FALSE	487.572	Unit	617.291	Unit	50	130	12.8	Positive
haptoglobin_NLFLDHSEDATAK	FALSE	487.572	Unit	543.757	Unit	50	130	12.8	Positive
haptoglobin_NLFLDHSEDATAK	FALSE	487.572	Unit	487.215	Unit	50	130	12.8	Positive
haptoglobin_NLFLDHSEDATAK	FALSE	487.572	Unit	429.701	Unit	50	130	12.8	Positive

## Sheet: TS1
Table S1: Optimized SRM-assays for mesothelin N-glycopeptides monitored by SRM in serum
Peptide sequence, N denotes site of glycosylation	IPI entry number	UniProt entry number	UniProt entry name	Protein name	Gene name	Peptide sequence monitored by SRM (after deamidation)	Light precursor ion (m/z)	Light fragment ion (m/z)	Heavy precursor ion (m/z)	Heavy fragment ion (m/z)	Quantifier	Precursor charge	Fragment charge	Fragment ion	Collision energy (V)
ALSQQNVSMDLATFMK	IPI00025110	Q13421	MSLN_HUMAN	Mesothelin	MSLN	ALSQQDVSMDLATFMK	595.623	526.269	598.295	534.284	-	3	1	y4	19.6
ALSQQNVSMDLATFMK	IPI00025110	Q13421	MSLN_HUMAN	Mesothelin	MSLN	ALSQQDVSMDLATFMK	595.623	597.306	598.295	605.321	-	3	1	y5	20.6
ALSQQNVSMDLATFMK	IPI00025110	Q13421	MSLN_HUMAN	Mesothelin	MSLN	ALSQQDVSMDLATFMK	595.623	710.391	598.295	718.4048	-	3	1	y6	19.6
ALSQQNVSMDLATFMK	IPI00025110	Q13421	MSLN_HUMAN	Mesothelin	MSLN	ALSQQDVSMDLATFMK	595.623	825.418	598.295	833.432	-	3	1	y7	18.6
ALSQQNVSMDLATFMK	IPI00025110	Q13421	MSLN_HUMAN	Mesothelin	MSLN	ALSQQDVSMDLATFMK	595.623	956.458	598.295	964.472	-	3	1	y8	18.6
ALSQQNVSMDLATFMK	IPI00025110	Q13421	MSLN_HUMAN	Mesothelin	MSLN	ALSQQDVSMDLATFMK	595.623	1043.49	598.295	1051.5	-	3	1	y9	19.6
ALSQQNVSMDLATFMK	IPI00025110	Q13421	MSLN_HUMAN	Mesothelin	MSLN	ALSQQDVSMDLATFMK	892.932	278.153	896.939	286.168	-	2	1	y2	25.3
ALSQQNVSMDLATFMK	IPI00025110	Q13421	MSLN_HUMAN	Mesothelin	MSLN	ALSQQDVSMDLATFMK	892.932	526.269	896.939	534.284	-	2	1	y4	25.3
ALSQQNVSMDLATFMK	IPI00025110	Q13421	MSLN_HUMAN	Mesothelin	MSLN	ALSQQDVSMDLATFMK	892.932	597.306	896.939	605.321	-	2	1	y5	23.3
ALSQQNVSMDLATFMK	IPI00025110	Q13421	MSLN_HUMAN	Mesothelin	MSLN	ALSQQDVSMDLATFMK	892.932	1043.49	896.939	1051.5	-	2	1	y9	26.3
ALSQQNVSMDLATFMK	IPI00025110	Q13421	MSLN_HUMAN	Mesothelin	MSLN	ALSQQDVSMDLATFMK	892.932	1257.59	896.939	1265.6	-	2	1	y11	29.3
ALSQQNVSMDLATFMK	IPI00025110	Q13421	MSLN_HUMAN	Mesothelin	MSLN	ALSQQDVSMDLATFMK	892.932	1385.64	896.939	1393.66	-	2	1	y12	28.3
KWNVTSLETLK	IPI00025110	Q13421	MSLN_HUMAN	Mesothelin	MSLN	KWDVTSLETLK	440.578	690.403	443.25	698.417	yes	3	1	y6	14.1
KWNVTSLETLK	IPI00025110	Q13421	MSLN_HUMAN	Mesothelin	MSLN	KWDVTSLETLK	440.578	603.371	443.25	611.385	yes	3	1	y5	14.1
KWNVTSLETLK	IPI00025110	Q13421	MSLN_HUMAN	Mesothelin	MSLN	KWDVTSLETLK	440.578	529.277	443.25	529.277	yes	3	1	b4	14.1
KWNVTSLETLK	IPI00025110	Q13421	MSLN_HUMAN	Mesothelin	MSLN	KWDVTSLETLK	440.578	490.287	443.25	498.301	yes	3	1	y4	14.1
KWNVTSLETLK	IPI00025110	Q13421	MSLN_HUMAN	Mesothelin	MSLN	KWDVTSLETLK	660.364	1191.63	664.371	1199.64	-	2	1	y10	19
KWNVTSLETLK	IPI00025110	Q13421	MSLN_HUMAN	Mesothelin	MSLN	KWDVTSLETLK	660.364	1005.55	664.371	1013.56	-	2	1	y9	19
KWNVTSLETLK	IPI00025110	Q13421	MSLN_HUMAN	Mesothelin	MSLN	KWDVTSLETLK	660.364	890.519	664.371	898.534	-	2	1	y8	19
KWNVTSLETLK	IPI00025110	Q13421	MSLN_HUMAN	Mesothelin	MSLN	KWDVTSLETLK	660.364	791.451	664.371	799.465	-	2	1	y7	19
KWNVTSLETLK	IPI00025110	Q13421	MSLN_HUMAN	Mesothelin	MSLN	KWDVTSLETLK	660.364	490.287	664.371	498.301	-	2	1	y4	19
KWNVTSLETLK	IPI00025110	Q13421	MSLN_HUMAN	Mesothelin	MSLN	KWDVTSLETLK	660.364	361.245	664.371	369.259	-	2	1	y3	19
LAFQNMNGSEYFVK	IPI00025110	Q13421	MSLN_HUMAN	Mesothelin	MSLN	LAFQNMDGSEYFVK	550.261	246.181	552.932	254.1954	-	3	1	y2	12
LAFQNMNGSEYFVK	IPI00025110	Q13421	MSLN_HUMAN	Mesothelin	MSLN	LAFQNMDGSEYFVK	550.261	393.25	552.932	401.2638	-	3	1	y3	15
LAFQNMNGSEYFVK	IPI00025110	Q13421	MSLN_HUMAN	Mesothelin	MSLN	LAFQNMDGSEYFVK	550.261	556.313	552.932	564.3272	-	3	1	y4	19
LAFQNMNGSEYFVK	IPI00025110	Q13421	MSLN_HUMAN	Mesothelin	MSLN	LAFQNMDGSEYFVK	550.261	574.298	552.932	574.298	-	3	1	b5	19
LAFQNMNGSEYFVK	IPI00025110	Q13421	MSLN_HUMAN	Mesothelin	MSLN	LAFQNMDGSEYFVK	550.261	685.356	552.932	693.37	-	3	1	y5	17
LAFQNMNGSEYFVK	IPI00025110	Q13421	MSLN_HUMAN	Mesothelin	MSLN	LAFQNMDGSEYFVK	550.261	829.409	552.932	837.423	-	3	1	y7	19
LAFQNMNGSEYFVK	IPI00025110	Q13421	MSLN_HUMAN	Mesothelin	MSLN	LAFQNMDGSEYFVK	824.887	185.128	828.895	185.1285	-	2	1	b2	19.9
LAFQNMNGSEYFVK	IPI00025110	Q13421	MSLN_HUMAN	Mesothelin	MSLN	LAFQNMDGSEYFVK	824.887	246.181	828.895	254.1954	-	2	1	y2	21.9
LAFQNMNGSEYFVK	IPI00025110	Q13421	MSLN_HUMAN	Mesothelin	MSLN	LAFQNMDGSEYFVK	824.887	393.25	828.895	401.2638	-	2	1	y3	22.9
LAFQNMNGSEYFVK	IPI00025110	Q13421	MSLN_HUMAN	Mesothelin	MSLN	LAFQNMDGSEYFVK	824.887	944.436	828.895	952.4502	-	2	1	y8	24.9
LAFQNMNGSEYFVK	IPI00025110	Q13421	MSLN_HUMAN	Mesothelin	MSLN	LAFQNMDGSEYFVK	824.887	1075.48	828.895	1083.4907	-	2	1	y9	26.9
LAFQNMNGSEYFVK	IPI00025110	Q13421	MSLN_HUMAN	Mesothelin	MSLN	LAFQNMDGSEYFVK	824.887	1189.52	828.895	1197.5336	-	2	1	y10	21.9
WNVTSLETLK	IPI00025110	Q13421	MSLN_HUMAN	Mesothelin	MSLN	WDVTSLETLK	596.316	1005.55	600.324	1013.56	-	2	1	y9	16.7
WNVTSLETLK	IPI00025110	Q13421	MSLN_HUMAN	Mesothelin	MSLN	WDVTSLETLK	596.316	890.519	600.324	898.534	-	2	1	y8	16.7
WNVTSLETLK	IPI00025110	Q13421	MSLN_HUMAN	Mesothelin	MSLN	WDVTSLETLK	596.316	791.451	600.324	799.465	-	2	1	y7	16.7
WNVTSLETLK	IPI00025110	Q13421	MSLN_HUMAN	Mesothelin	MSLN	WDVTSLETLK	596.316	690.403	600.324	698.417	-	2	1	y6	16.7
WNVTSLETLK	IPI00025110	Q13421	MSLN_HUMAN	Mesothelin	MSLN	WDVTSLETLK	596.316	490.287	600.324	498.301	-	2	1	y4	16.7
WNVTSLETLK	IPI00025110	Q13421	MSLN_HUMAN	Mesothelin	MSLN	WDVTSLETLK	596.316	302.114	600.324	302.114	-	2	1	b2	16.7
WNVTSLETLK	IPI00025110	Q13421	MSLN_HUMAN	Mesothelin	MSLN	WDVTSLETLK	397.88	490.287	400.551	498.301	-	3	1	y4	9.5
WNVTSLETLK	IPI00025110	Q13421	MSLN_HUMAN	Mesothelin	MSLN	WDVTSLETLK	397.88	396.229	400.551	400.236	-	3	2	y7	9.5
WNVTSLETLK	IPI00025110	Q13421	MSLN_HUMAN	Mesothelin	MSLN	WDVTSLETLK	397.88	361.245	400.551	369.259	-	3	1	y3	9.5
WNVTSLETLK	IPI00025110	Q13421	MSLN_HUMAN	Mesothelin	MSLN	WDVTSLETLK	397.88	302.189	400.551	306.196	-	3	2	y5	9.5
WNVTSLETLK	IPI00025110	Q13421	MSLN_HUMAN	Mesothelin	MSLN	WDVTSLETLK	397.88	260.197	400.551	268.211	-	3	1	y2	9.5
WNVTSLETLK	IPI00025110	Q13421	MSLN_HUMAN	Mesothelin	MSLN	WDVTSLETLK	397.88	147.113	400.551	155.127	-	3	1	y1	9.5
