# Supplementary material for: Identification of a seven glycopeptide signature for malignant pleural mesothelioma in human serum by selected reaction monitoring
Source: Clin Proteomics. 2013 Nov 8;10(1):16. doi: 10.1186/1559-0275-10-16 (PMC3827840; doi:10.1186/1559-0275-10-16)
Supplement: Additional file 3: Table S2 — SRM and ELISA quantitative investigation of mesothelin in serum samples of 75 subjects. [file 1559-0275-10-16-S3.xls]

## Sheet: TS2
Table S2: SRM and ELISA quantitative investigation of mesothelin in serum samples of 75 subjects
Donor	Group	Histology	Stage	Age at diagnosis	Gender	SRM, peak signal intensity of peptide KWDVTSLETLK (chg 3+), log2 transformed	ELISA, mesothelin concentration in nM (average of duplicate measurements), log2 transformed
1	Healthy Donor	-	-	67	F	7.2551	-1.50503
2	Healthy Donor	-	-	72	M	7.5181	-1.47459
3	Healthy Donor	-	-	65	M	7.5658	-0.468682
4	Healthy Donor	-	-	68	M	7.5952	-1.09747
5	Healthy Donor	-	-	54	M	6.1309	-1.40064
6	Healthy Donor	-	-	54	F	6.5761	-1.91721
7	Healthy Donor	-	-	61	M	7.5014	-0.250418
8	Healthy Donor	-	-	60	M	8.3074	-0.500524
9	Healthy Donor	-	-	70	M	6.7124	-0.579063
10	Healthy Donor	-	-	66	M	7.5305	-1.1759
11	Healthy Donor	-	-	63	M	7.6216	0.155888
12	Healthy Donor	-	-	64	M	7.3577	-2.52905
13	Healthy Donor	-	-	58	M	8.204	-0.129266
14	Healthy Donor	-	-	65	F	5.7891	-2.03019
15	Healthy Donor	-	-	68	M	8.0317	-0.648557
16	Healthy Donor	-	-	63	M	7.885	-0.123863
17	Healthy Donor	-	-	64	M	7.7376	-1.02961
18	Healthy Donor	-	-	56	M	7.5217	-1.64543
19	Healthy Donor	-	-	65	M	7.1704	-0.490916
20	Healthy Donor	-	-	64	M	8.4652	-1.28125
21	Healthy Donor	-	-	61	M	7.0246	-1.81733
22	Healthy Donor	-	-	63	M	7.6245	-0.966299
23	Healthy Donor	-	-	65	F	6.1889	-1.73782
24	Healthy Donor	-	-	62	M	6.2701	-1.13064
25	Healthy Donor	-	-	70	M	7.4877	-0.676256
26	Healthy Donor	-	-	69	M	5.6108	-1.60173
27	MPM	biphasic	Stage IV	62	F	10.9546	3.94919
28	MPM	biphasic	Stage II	66	F	8.6653	0.369581
29	MPM	biphasic	Stage III	67	M	9.7804	1.5004
30	MPM	biphasic	Stage III	63	M	8.3818	-0.0458596
31	MPM	biphasic	Stage I	57	M	9.5489	2.32634
32	MPM	biphasic	Stage III	66	M	8.0754	-0.204083
33	MPM	biphasic	Stage III	60	M	5.8639	-1.47428
34	MPM	epithelial	Stage III	61	M	7.8188	-0.469499
35	MPM	epithelial	Stage III	54	M	10.8205	3.94606
36	MPM	epithelial	Stage III	73	M	9.0862	1.23972
37	MPM	epithelial	Stage I	67	M	9.5407	1.66578
38	MPM	epithelial	Stage III	61	M	7.9657	-0.666334
39	MPM	epithelial	Stage III	57	M	6.799	-0.919006
40	MPM	epithelial	Stage II	55	M	9.4121	1.45598
41	MPM	epithelial	Stage II	59	M	11.3484	2.74894
42	MPM	epithelial	Stage III	48	M	8.3472	-0.201965
43	MPM	epithelial	Stage III	66	M	11.2378	3.27764
44	MPM	epithelial	Stage II	70	M	8.6822	1.27027
45	MPM	epithelial	Stage III	64	M	8.2069	0.414282
46	MPM	epithelial	Stage III	47	M	9.1738	1.4275
47	MPM	epithelial	Stage III	58	M	10.1064	2.48425
48	MPM	epithelial	Stage II	63	M	9.9092	3.02577
49	MPM	epithelial	Stage I	67	M	11.9305	4.40984
50	NSCLC	adenocarcinoma	Stage III	50	M	7.0252	-1.3107
51	NSCLC	adenocarcinoma	Stage III	63	M	5.1889	-1.90211
52	NSCLC	adenocarcinoma	Stage IV	59	F	7.5067	-1.32392
53	NSCLC	adenocarcinoma	Stage IV	53	F	7.3742	-0.487345
54	NSCLC	adenocarcinoma	Stage IV	77	F	7.8327	0.167143
55	NSCLC	adenocarcinoma	Stage IV	73	M	7.4805	-0.743139
56	NSCLC	adenocarcinoma	Stage III	56	M	7.0972	-1.14863
57	NSCLC	adenocarcinoma	Stage II	58	M	7.6051	-0.843833
58	NSCLC	adenocarcinoma	Stage IV	47	M	8.6585	-0.130504
59	NSCLC	adenocarcinoma	Stage IV	62	M	7.6098	-0.924833
60	NSCLC	adenocarcinoma	Stage III	61	F	9.8458	1.02892
61	NSCLC	adenocarcinoma	Stage IV	77	M	7.7433	-0.446505
62	NSCLC	adenocarcinoma	Stage IV	62	M	9.9581	1.42844
63	NSCLC	adenocarcinoma	Stage IV	50	M	8.0926	-0.806189
64	NSCLC	adenocarcinoma	Stage IV	69	M	6.9772	-0.0623946
65	NSCLC	squamous	Stage III	81	M	8.8011	0.678303
66	NSCLC	squamous	Stage III	56	M	7.6232	-1.21764
67	NSCLC	squamous	Stage II	51	M	7.69	-0.386481
68	NSCLC	squamous	Stage III	44	M	7.4289	-2.44568
69	NSCLC	squamous	Stage III	55	M	4.245	-0.891395
70	NSCLC	squamous	Stage III	61	M	8.8223	1.13438
71	NSCLC	squamous	Stage III	62	F	7.8269	-0.457948
72	NSCLC	squamous	Stage III	42	M	6.6079	-0.619899
73	NSCLC	squamous	Stage III	65	M	7.8406	-1.39484
74	NSCLC	squamous	Stage IV	74	M	7.572	0.0393354
75	NSCLC	squamous	Stage III	59	M	4.7032	-2.04005
