# Supplementary material for: Identification of a seven glycopeptide signature for malignant pleural mesothelioma in human serum by selected reaction monitoring
Source: Clin Proteomics. 2013 Nov 8;10(1):16. doi: 10.1186/1559-0275-10-16 (PMC3827840; doi:10.1186/1559-0275-10-16)
Supplement: Additional file 4: Table S3 — A. Surfaceome peptides fulfilling requirements for MPM candidate biomarker. B. MPM candidate biomarkers selected for SRM analysis in serum. [file 1559-0275-10-16-S4.xls]

## Sheet: TS3A
Table S3A: Surfaceome peptides fulfilling requirements for MPM candidate biomarker
Peptide sequence, N denotes site of glycosylation	Peptide sequence after deamidation	IPI entry number	UniProt entry number	UniProt entry name	UniProt Protein name	Gene name	UniProt subcellular location	Reproducibly higher abundant in MPM surfaceome	Companion* peptide	Reproducibly specific* in MPM surfaceome	Selected for SRM
K.LSHDANETLPLHLYVK	LSHDADETLPLHLYVK	IPI00398435	O15031	PLXB2_HUMAN	Plexin-B2	PLXNB2	Cell membrane; Single-pass type I membrane protein.	no	yes	-	no
K.SCVAVTSAQPQNMSR	SCVAVTSAQPQDMSR	IPI00398435	O15031	PLXB2_HUMAN	Plexin-B2	PLXNB2	Cell membrane; Single-pass type I membrane protein.	no	yes	-	no
R.NCSFQPER	DCSFQPER	IPI00398435	O15031	PLXB2_HUMAN	Plexin-B2	PLXNB2	Cell membrane; Single-pass type I membrane protein.	no	yes	-	no
R.SINVTGQGFSLIQR	SIDVTGQGFSLIQR	IPI00398435	O15031	PLXB2_HUMAN	Plexin-B2	PLXNB2	Cell membrane; Single-pass type I membrane protein.	no	yes	-	no
R.TEAGAFEYVPDPTFENFTGGVK	TEAGAFEYVPDPTFEDFTGGVK	IPI00398435	O15031	PLXB2_HUMAN	Plexin-B2	PLXNB2	Cell membrane; Single-pass type I membrane protein.	no	yes	-	no
R.ALSNISLR	ALSDISLR	IPI00398435	O15031	PLXB2_HUMAN	Plexin-B2	PLXNB2	Cell membrane; Single-pass type I membrane protein.	yes	-	-	no
R.DNATLQATLHAAR	DDATLQATLHAAR	IPI00641693	O15230	LAMA5_HUMAN	Laminin subunit alpha-5	LAMA5	Secreted › extracellular space › extracellular matrix › basement membrane.	no	no	yes	no
R.LNASIADLQSQLR	LDASIADLQSQLR	IPI00641693	O15230	LAMA5_HUMAN	Laminin subunit alpha-5	LAMA5	Secreted › extracellular space › extracellular matrix › basement membrane.	no	no	yes	no
K.YTLDPNITSAGPTK	YTLDPDITSAGPTK	IPI00006644	O43157	PLXB1_HUMAN	Plexin-B1	PLXNB1	Cell membrane; Single-pass type I membrane protein.Secreted.	yes	-	-	yes
K.IDNLTGELSTSER	IDDLTGELSTSER	IPI00001893	O60245	PCDH7_HUMAN	Protocadherin-7	PCDH7	Cell membrane; Single-pass type I membrane protein.	yes	-	-	no
R.GDSSNLTATAR	GDSSDLTATAR	IPI00030099	O60503	ADCY9_HUMAN	Adenylate cyclase type 9	ADCY9	Membrane; Multi-pass membrane protein.	yes	yes	-	yes
R.NPCNSSVPR	NPCDSSVPR	IPI00030099	O60503	ADCY9_HUMAN	Adenylate cyclase type 9	ADCY9	Membrane; Multi-pass membrane protein.	yes	yes	-	yes
K.TYNGTNPDAASR	TYDGTNPDAASR	IPI00030941	O60637	TSN3_HUMAN	Tetraspanin-3	TSPAN3	Membrane; Multi-pass membrane protein.	yes	-	-	yes
R.VQGNSTLLHITDLQAR	VQGDSTLLHITDLQAR	IPI00016890	O75054	IGSF3_HUMAN	Immunoglobulin superfamily member 3	IGSF3	Membrane; Single-pass type I membrane protein.	no	no	yes	yes
R.LSQAQGNLSVLETR	LSQAQGDLSVLETR	IPI00016890	O75054	IGSF3_HUMAN	Immunoglobulin superfamily member 3	IGSF3	Membrane; Single-pass type I membrane protein.	no	no	yes	yes
K.TVVTYHIPQNSSLENVDSR	TVVTYHIPQDSSLENVDSR	IPI00219131	O75144	ICOSL_HUMAN	ICOS ligand	ICOSLG	Membrane; Single-pass type I membrane protein.	no	no	yes	yes
R.LFNVTPQDEQK	LFDVTPQDEQK	IPI00219131	O75144	ICOSL_HUMAN	ICOS ligand	ICOSLG	Membrane; Single-pass type I membrane protein.	no	no	yes	yes
K.IDSTGNVTNELR	IDSTGDVTNELR	IPI00027235	O75882	ATRN_HUMAN	Attractin	ATRN	Cell membrane; Single-pass type I membrane protein. Secreted.	no	yes	-	yes
R.GICNSSDVR	GICDSSDVR	IPI00027235	O75882	ATRN_HUMAN	Attractin	ATRN	Cell membrane; Single-pass type I membrane protein. Secreted.	yes	-	-	yes
K.EIFVANGTQGK	EIFVADGTQGK	IPI00022558	O95297	MPZL1_HUMAN	Myelin protein zero-like protein 1	MPZL1	Membrane; Single-pass type I membrane protein.	yes	-	-	yes
R.SWPAVGNCSSALR	SWPAVGDCSSALR	IPI00022488	P02790	HEMO_HUMAN	Hemopexin	HPX	Secreted	yes	-	-	yes
K.GENFTETDVK	GEDFTETDVK	IPI00022284	P04156	PRIO_HUMAN	Major prion protein	PRNP	Cell membrane; Lipid-anchor › GPI-anchor. Golgi apparatus. Cytoplasm. Nucleus.	yes	-	-	yes
K.LTNNSNQFQTEVGK	LTDNSNQFQTEVGK	IPI00103356	P05107	ITB2_HUMAN	Integrin beta-2	ITGB2	Membrane; Single-pass type I membrane protein.	no	no	yes	yes
K.LNFTGPGDPDSIR	LDFTGPGDPDSIR	IPI00103356	P05107	ITB2_HUMAN	Integrin beta-2	ITGB2	Membrane; Single-pass type I membrane protein.	no	no	yes	yes
R.ANLTVVLLR	ADLTVVLLR	IPI00008494	P05362	ICAM1_HUMAN	Intercellular adhesion molecule 1	ICAM1	Membrane; Single-pass type I membrane protein.	no	yes	-	yes
R.LNPTVTYGNDSFSAK	LNPTVTYGDDSFSAK	IPI00008494	P05362	ICAM1_HUMAN	Intercellular adhesion molecule 1	ICAM1	Membrane; Single-pass type I membrane protein.	yes	-	-	yes
R.RDHHGANFSCR	RDHHGADFSCR	IPI00008494	P05362	ICAM1_HUMAN	Intercellular adhesion molecule 1	ICAM1	Membrane; Single-pass type I membrane protein.	no	yes	-	no
K.CHEGNGTFECGACR	CHEGDGTFECGACR	IPI00217561	P05556	ITB1_HUMAN	Integrin beta-1	ITGB1	Cell membrane; Single-pass type I membrane protein. Melanosome. Cleavage furrow.	no	yes	-	no
K.DTCTQECSYFNITK	DTCTQECSYFDITK	IPI00217561	P05556	ITB1_HUMAN	Integrin beta-1	ITGB1	Cell membrane; Single-pass type I membrane protein. Melanosome. Cleavage furrow.	no	yes	-	no
K.ENSSEICSNNGECVCGQCVCR	EDSSEICSNNGECVCGQCVCR	IPI00217561	P05556	ITB1_HUMAN	Integrin beta-1	ITGB1	Cell membrane; Single-pass type I membrane protein. Melanosome. Cleavage furrow.	yes	yes	-	yes
K.KDTCTQECSYFNITK	KDTCTQECSYFDITK	IPI00217561	P05556	ITB1_HUMAN	Integrin beta-1	ITGB1	Cell membrane; Single-pass type I membrane protein. Melanosome. Cleavage furrow.	no	yes	-	no
K.NGVNGTGENGRK	DGVDGTGEDGRK	IPI00217561	P05556	ITB1_HUMAN	Integrin beta-1	ITGB1	Cell membrane; Single-pass type I membrane protein. Melanosome. Cleavage furrow.	yes	yes	-	no
K.NGVNGTGENGR	NGVDGTGEDGR	IPI00217561	P05556	ITB1_HUMAN	Integrin beta-1	ITGB1	Cell membrane; Single-pass type I membrane protein. Melanosome. Cleavage furrow.	yes	yes	-	no
K.NGVNGTGENGR	NGVDGTGENGR	IPI00217561	P05556	ITB1_HUMAN	Integrin beta-1	ITGB1	Cell membrane; Single-pass type I membrane protein. Melanosome. Cleavage furrow.	no	yes	-	yes
R.KENSSEICSNNGECVCGQCVCR	KEDSSEICSNNGECVCGQCVCR	IPI00217561	P05556	ITB1_HUMAN	Integrin beta-1	ITGB1	Cell membrane; Single-pass type I membrane protein. Melanosome. Cleavage furrow.	yes	yes	-	no
K.LSDTTSQSNSTAK	LSDTTSQSDSTAK	IPI00013976	P07942	LAMB1_HUMAN	Laminin subunit beta-1	LAMB1	Secreted › extracellular space › extracellular matrix › basement membrane.	yes	-	-	yes
K.VVNSTTGPGEHLR	VVDSTTGPGEHLR	IPI00296099	P07996	TSP1_HUMAN	Thrombospondin-1	THBS1	not reported	yes	-	-	yes
K.DASSFLAEWQNITK	DASSFLAEWQDITK	IPI00027493	P08195	4F2_HUMAN	4F2 cell-surface antigen heavy chain	SLC3A2	Apical cell membrane; Single-pass type II membrane protein. Melanosome.	no	yes	-	yes
K.SLVTQYLNATGNR	SLVTQYLDATGDR	IPI00027493	P08195	4F2_HUMAN	4F2 cell-surface antigen heavy chain	SLC3A2	Apical cell membrane; Single-pass type II membrane protein. Melanosome.	no	yes	-	no
K.SLVTQYLNATGNR	SLVTQYLDATGNR	IPI00027493	P08195	4F2_HUMAN	4F2 cell-surface antigen heavy chain	SLC3A2	Apical cell membrane; Single-pass type II membrane protein. Melanosome.	yes	-	-	yes
K.EPLSDPVGTCYLSTDNFTR	EPLSDPVGTCYLSTDDFTR	IPI00306604	P08648	ITA5_HUMAN	Integrin alpha-5	ITGA5	Membrane; Single-pass type I membrane protein.	no	yes	-	no
K.GNLTYGYVTILNGSDIR	GDLTYGYVTILDGSDIR	IPI00306604	P08648	ITA5_HUMAN	Integrin alpha-5	ITGA5	Membrane; Single-pass type I membrane protein.	no	yes	-	no
K.IYLRNESEFR	IYLRDESEFR	IPI00306604	P08648	ITA5_HUMAN	Integrin alpha-5	ITGA5	Membrane; Single-pass type I membrane protein.	no	yes	-	no
K.NLNNSQSDVVSFR	NLDNSQSDVVSFR	IPI00306604	P08648	ITA5_HUMAN	Integrin alpha-5	ITGA5	Membrane; Single-pass type I membrane protein.	yes	-	-	yes
R.HPGNFSSLSCDYFAVNQSR	HPGDFSSLSCDYFAVDQSR	IPI00306604	P08648	ITA5_HUMAN	Integrin alpha-5	ITGA5	Membrane; Single-pass type I membrane protein.	no	yes	-	no
R.TEKEPLSDPVGTCYLSTDNFTR	TEKEPLSDPVGTCYLSTDDFTR	IPI00306604	P08648	ITA5_HUMAN	Integrin alpha-5	ITGA5	Membrane; Single-pass type I membrane protein.	no	yes	-	no
R.VTGLNCTTNHPINPK	VTGLDCTTNHPINPK	IPI00306604	P08648	ITA5_HUMAN	Integrin alpha-5	ITGA5	Membrane; Single-pass type I membrane protein.	no	yes	-	yes
K.NVFNETK	NVFDETK	IPI00015881	P09603	CSF1_HUMAN	Macrophage colony-stimulating factor 1	CSF1	Cell membrane; Single-pass membrane protein. Secreted › extracellular space.	yes	-	-	yes
R.YFYNNQTK	YFYNDQTK	IPI00021834	P10646	TFPI1_HUMAN	Tissue factor pathway inhibitor	TFPI	Secreted	yes	-	-	yes
K.IPAINQTITEANEK	IPAIDQTITEANEK	IPI00298281	P11047	LAMC1_HUMAN	Laminin subunit gamma-1	LAMC1	Secreted › extracellular space › extracellular matrix › basement membrane.	yes	yes	-	yes
K.LLNNLTSIK	LLNDLTSIK	IPI00298281	P11047	LAMC1_HUMAN	Laminin subunit gamma-1	LAMC1	Secreted › extracellular space › extracellular matrix › basement membrane.	no	yes	-	yes
K.TANDTSTEAYNLLLR	TADDTSTEAYNLLLR	IPI00298281	P11047	LAMC1_HUMAN	Laminin subunit gamma-1	LAMC1	Secreted › extracellular space › extracellular matrix › basement membrane.	yes	yes	-	yes
R.KIPAINQTITEANEK	KIPAIDQTITEANEK	IPI00298281	P11047	LAMC1_HUMAN	Laminin subunit gamma-1	LAMC1	Secreted › extracellular space › extracellular matrix › basement membrane.	no	yes	-	no
R.TLAGENQTAFEIEELNR	TLAGEDQTAFEIEELNR	IPI00298281	P11047	LAMC1_HUMAN	Laminin subunit gamma-1	LAMC1	Secreted › extracellular space › extracellular matrix › basement membrane.	no	yes	-	yes
R.VNNTLSSQISR	VDNTLSSQISR	IPI00298281	P11047	LAMC1_HUMAN	Laminin subunit gamma-1	LAMC1	Secreted › extracellular space › extracellular matrix › basement membrane.	yes	yes	-	yes
K.VNVTVEDER	VDVTVEDER	IPI00010338	P13726	TF_HUMAN	Tissue factor	F3	Membrane; Single-pass type I membrane protein.	yes	-	-	yes
R.RNNTFLSLR	RDNTFLSLR	IPI00010338	P13726	TF_HUMAN	Tissue factor	F3	Membrane; Single-pass type I membrane protein.	no	yes	-	yes
R.NYFLVNGTSR	NYFLVDGTSR	IPI00012009	P15509	CSF2R_HUMAN	Granulocyte-macrophage colony-stimulating factor receptor subunit alpha	CSF2RA	Cell membrane; Single-pass type I membrane protein.Secreted	no	no	yes	yes
R.CNTTHCLVR	CDTTHCLVR	IPI00012009	P15509	CSF2R_HUMAN	Granulocyte-macrophage colony-stimulating factor receptor subunit alpha	CSF2RA	Cell membrane; Single-pass type I membrane protein.Secreted	no	no	yes	yes
K.AFNSTLPTMAQMEK	AFDSTLPTMAQMEK	IPI00002541	P16070	CD44_HUMAN	CD44 antigen	CD44	Membrane; Single-pass type I membrane protein.	yes	-	-	yes
K.RNSTSIYFK	RDSTSIYFK	IPI00017529	P19256	LFA3_HUMAN	Lymphocyte function-associated antigen 3	CD58	Cell membrane; Single-pass type I membrane protein. Cell membrane; Lipid-anchor › GPI-anchor.	yes	-	-	yes
R.NSTSIYFK	DSTSIYFK	IPI00017529	P19256	LFA3_HUMAN	Lymphocyte function-associated antigen 3	CD58	Cell membrane; Single-pass type I membrane protein. Cell membrane; Lipid-anchor › GPI-anchor.	no	yes	-	yes
R.EAGNHTSGAGLVQINK	EAGDHTSGAGLVQINK	IPI00025049	P20645	MPRD_HUMAN	Cation-dependent mannose-6-phosphate receptor	M6PR	Lysosome membrane; Single-pass type I membrane protein.	yes	-	-	no
K.LDNYSTQELGK	LDDYSTQELGK	IPI00009456	P21589	5NTD_HUMAN	5'-nucleotidase	NT5E	Cell membrane; Lipid-anchor › GPI-anchor.	yes	-	-	yes
R.GNVISSHGNPILLNSSIPEDPSIK	GNVISSHGNPILLDSSIPEDPSIK	IPI00009456	P21589	5NTD_HUMAN	5'-nucleotidase	NT5E	Cell membrane; Lipid-anchor › GPI-anchor.	no	yes	-	no
R.LEQTSEDSSKCVNASR	LEQTSEDSSKCVDASR	IPI00009456	P21589	5NTD_HUMAN	5'-nucleotidase	NT5E	Cell membrane; Lipid-anchor › GPI-anchor.	no	yes	-	yes
K.NITIVTGAPR	DITIVTGAPR	IPI00215995	P26006	ITA3_HUMAN	Isoform 2 of Integrin alpha-3	ITGA3	Membrane; Single-pass type I membrane protein.	yes	yes	-	yes
R.ELAVPDGYTNR	ELAVPDGYTDR	IPI00215995	P26006	ITA3_HUMAN	Integrin alpha-3	ITGA3	Membrane; Single-pass type I membrane protein.	yes	yes	-	yes
R.NITLAYTLEADR	DITLAYTLEADR	IPI00215995	P26006	ITA3_HUMAN	Isoform 2 of Integrin alpha-3	ITGA3	Membrane; Single-pass type I membrane protein.	no	yes	-	no
R.VWNSTFIEDYR	VWDSTFIEDYR	IPI00215995	P26006	ITA3_HUMAN	Isoform 2 of Integrin alpha-3	ITGA3	Membrane; Single-pass type I membrane protein.	no	yes	-	no
K.HANWTLTPLK	HADWTLTPLK	IPI00218732	P27169	PON1_HUMAN	Serum paraoxonase/arylesterase 1	PON1	Secreted › extracellular space.	yes	-	-	yes
K.TPCAWNSSR	TPCAWDSSR	IPI00006073	P28908	TNR8_HUMAN	Tumor necrosis factor receptor superfamily member 8	TNFRSF8	Cell membrane; Single-pass type I membrane protein. Cytoplasm	no	no	yes	yes
R.TASVSINQTEPPK	TASVSIDQTEPPK	IPI00021267	P29317	EPHA2_HUMAN	Ephrin type-A receptor 2	EPHA2	Cell membrane; Single-pass type I membrane protein. Cell projection › ruffle membrane; Single-pass type I membrane protein. Cell projection › lamellipodium membrane; Single-pass type I membrane protein. Cell junction › focal adhesion.	yes	-	-	yes
K.AGFEAVENGTVCR	AGFEAVEDGTVCR	IPI00021275	P29323	EPHB2_HUMAN	Ephrin type-B receptor 2	EPHB2	Cell membrane; Single-pass type I membrane protein. Cell projection › axon. Cell projection › dendrite.	no	yes	-	yes
K.ELSEYNATAIK	ELSEYDATAIK	IPI00021275	P29323	EPHB2_HUMAN	Ephrin type-B receptor 2	EPHB2	Cell membrane; Single-pass type I membrane protein. Cell projection › axon. Cell projection › dendrite.	yes	-	-	yes
K.VPGNQTSTTLK	VPGDQTSTTLK	IPI00027087	P32004	L1CAM_HUMAN	Neural cell adhesion molecule L1	L1CAM	Cell membrane; Single-pass type I membrane protein.	yes	yes	-	yes
R.DLQANDTGR	DLQADDTGR	IPI00027087	P32004	L1CAM_HUMAN	Neural cell adhesion molecule L1	L1CAM	Cell membrane; Single-pass type I membrane protein.	no	yes	-	no
R.GYNVTYWR	GYDVTYWR	IPI00027087	P32004	L1CAM_HUMAN	Neural cell adhesion molecule L1	L1CAM	Cell membrane; Single-pass type I membrane protein.	no	yes	-	no
R.THNLTDLSPHLR	THDLTDLSPHLR	IPI00027087	P32004	L1CAM_HUMAN	Neural cell adhesion molecule L1	L1CAM	Cell membrane; Single-pass type I membrane protein.	yes	yes	-	yes
K.ALMNGSESR	ALMDGSESR	IPI00019906	P35613	BASI_HUMAN	Basigin	BSG	Cell membrane; Single-pass type I membrane protein. Melanosome.	yes	-	-	yes
K.ILLTCSLNDSATEVTGHR	ILLTCSLDDSATEVTGHR	IPI00019906	P35613	BASI_HUMAN	Basigin	BSG	Cell membrane; Single-pass type I membrane protein. Melanosome.	no	yes	-	yes
K.ITDSEDKALMNGSESR	ITDSEDKALMDGSESR	IPI00019906	P35613	BASI_HUMAN	Basigin	BSG	Cell membrane; Single-pass type I membrane protein. Melanosome.	no	yes	-	no
K.AGHFQNTSSPSAR	AGHFQDTSSPSAR	IPI00006097	P36941	TNR3_HUMAN	Tumor necrosis factor receptor superfamily member 3	LTBR	Membrane; Single-pass type I membrane protein.	yes	-	-	yes
K.LTVNLTNDR	LTVDLTNDR	IPI00297124	P40189	IL6RB_HUMAN	Interleukin-6 receptor subunit beta	IL6ST	Cell membrane; Single-pass type I membrane protein. Secreted.	yes	yes	-	no
K.SHLQNYTVNATK	SHLQDYTVDATK	IPI00297124	P40189	IL6RB_HUMAN	Interleukin-6 receptor subunit beta	IL6ST	Cell membrane; Single-pass type I membrane protein. Secreted.	yes	yes	-	yes
K.SHLQNYTVNATK	SHLQDYTVNATK	IPI00297124	P40189	IL6RB_HUMAN	Interleukin-6 receptor subunit beta	IL6ST	Cell membrane; Single-pass type I membrane protein. Secreted.	no	yes	-	no
R.ETHLETNFTLK	ETHLETDFTLK	IPI00297124	P40189	IL6RB_HUMAN	Interleukin-6 receptor subunit beta	IL6ST	Cell membrane; Single-pass type I membrane protein. Secreted.	no	yes	-	yes
K.FSEDHLNITCSATAR	FSEDHLDITCSATAR	IPI00013162	P41217	OX2G_HUMAN	OX-2 membrane glycoprotein	CD200	Cell membrane; Single-pass type I membrane protein.	yes	-	-	no
K.VVTQNSSSGNVTHEK	VVTQDSSSGDVTHEK	IPI00015476	P43007	SATT_HUMAN	Neutral amino acid transporter A	SLC1A4	Membrane; Multi-pass membrane protein. Melanosome.	yes	-	-	yes
K.VVTQNSSSGNVTHEK	VVTQNSSSGDVTHEK	IPI00015476	P43007	SATT_HUMAN	Neutral amino acid transporter A	SLC1A4	Membrane; Multi-pass membrane protein. Melanosome.	no	yes	-	yes
R.GDKNVTMGQSSAR	GDKDVTMGQSSAR	IPI00299412	P48960	CD97_HUMAN	CD97 antigen	CD97	Cell membrane; Multi-pass membrane protein. Secreted › extracellular space.	yes	yes	-	yes
R.LSAVNSIFLSHNNTK	LSAVNSIFLSHDNTK	IPI00299412	P48960	CD97_HUMAN	CD97 antigen	CD97	Cell membrane; Multi-pass membrane protein. Secreted › extracellular space.	yes	yes	-	yes
R.WCPQNSSCVNATACR	WCPQDSSCVDATACR	IPI00299412	P48960	CD97_HUMAN	CD97 antigen	CD97	Cell membrane; Multi-pass membrane protein. Secreted › extracellular space.	no	yes	-	no
R.WCPQNSSCVNATACR	WCPQDSSCVNATACR	IPI00299412	P48960	CD97_HUMAN	CD97 antigen	CD97	Cell membrane; Multi-pass membrane protein. Secreted › extracellular space.	yes	yes	-	yes
R.TQNFTLLVQGSPELK	TQDFTLLVQGSPELK	IPI00002406	P50895	BCAM_HUMAN	Basal cell adhesion molecule	BCAM	Membrane; Single-pass type I membrane protein.	yes	-	-	yes
K.VSNVSCQASVSR	VSDVSCQASVSR	IPI00022733	P55058	PLTP_HUMAN	Phospholipid transfer protein	PLTP	Secret	yes	-	-	yes
K.ETNFSLASGLEAK	ETDFSLASGLEAK	IPI00008148	P56159	GFRA1_HUMAN	GDNF family receptor alpha-1	GFRA1	Cell membrane; Lipid-anchor › GPI-anchor.	no	no	yes	yes
K.DSCESNHNITCK	DSCESNHDITCK	IPI00472202	P56199	ITA1_HUMAN	Integrin alpha-1	ITGA1	Membrane; Single-pass type I membrane protein.	no	yes	-	yes
K.LDLPVNTSIPNVTEVK	LDLPVDTSIPDVTEVK	IPI00472202	P56199	ITA1_HUMAN	Integrin alpha-1	ITGA1	Membrane; Single-pass type I membrane protein.	no	yes	-	no
K.LDLPVNTSIPNVTEVK	LDLPVDTSIPNVTEVK	IPI00472202	P56199	ITA1_HUMAN	Integrin alpha-1	ITGA1	Membrane; Single-pass type I membrane protein.	no	yes	-	no
K.QTQVGIVQYGENVTHEFNLNK	QTQVGIVQYGEDVTHEFNLNK	IPI00472202	P56199	ITA1_HUMAN	Integrin alpha-1	ITGA1	Membrane; Single-pass type I membrane protein.	no	yes	-	no
K.VYVYALNQTR	VYVYALDQTR	IPI00472202	P56199	ITA1_HUMAN	Integrin alpha-1	ITGA1	Membrane; Single-pass type I membrane protein.	no	yes	-	no
R.GNLSTEKFVEEIK	GDLSTEKFVEEIK	IPI00472202	P56199	ITA1_HUMAN	Integrin alpha-1	ITGA1	Membrane; Single-pass type I membrane protein.	no	yes	-	no
R.NTTFNVESTK	DTTFNVESTK	IPI00472202	P56199	ITA1_HUMAN	Integrin alpha-1	ITGA1	Membrane; Single-pass type I membrane protein.	no	yes	-	yes
R.NTTFNVESTKK	DTTFNVESTKK	IPI00472202	P56199	ITA1_HUMAN	Integrin alpha-1	ITGA1	Membrane; Single-pass type I membrane protein.	no	yes	-	no
R.SENASLVLSSSNQK	SEDASLVLSSSNQK	IPI00472202	P56199	ITA1_HUMAN	Integrin alpha-1	ITGA1	Membrane; Single-pass type I membrane protein.	yes	-	-	yes
R.YNHTGQVIIYR	YDHTGQVIIYR	IPI00472202	P56199	ITA1_HUMAN	Integrin alpha-1	ITGA1	Membrane; Single-pass type I membrane protein.	no	yes	-	no
R.ALVNFTR	ALVDFTR	IPI00024284	P98160	PGBM_HUMAN	Basement membrane-specific heparan sulfate proteoglycan core protein	HSPG2	Secreted › extracellular space › extracellular matrix › basement membrane.	yes	-	-	yes
R.SLTQGSLIVGDLAPVNGTSQGK	SLTQGSLIVGDLAPVDGTSQGK	IPI00024284	P98160	PGBM_HUMAN	Basement membrane-specific heparan sulfate proteoglycan core protein	HSPG2	Secreted › extracellular space › extracellular matrix › basement membrane.	no	yes	-	yes
K.GNSTHGCSSEETFLIDCR	GDSTHGCSSEETFLIDCR	IPI00010676	Q03405	UPAR_HUMAN	Urokinase plasminogen activator surface receptor	PLAUR	Cell membrane; Lipid-anchor › GPI-anchor.Secreted.	yes	-	-	yes
K.CNASSQFLCSSGR	CDASSQFLCSSGR	IPI00020557	Q07954	LRP1_HUMAN	Prolow-density lipoprotein receptor-related protein 1	LRP1	Cell membrane; Single-pass type I membrane protein. Membrane › coated pit. Cell membrane; Peripheral membrane protein; Extracellular side. Membrane › coated pit. Cytoplasm. Nucleus.	no	yes	-	no
K.DCADGADESIAAGCLYNSTCDDR	DCADGADESIAAGCLYDSTCDDR	IPI00020557	Q07954	LRP1_HUMAN	Prolow-density lipoprotein receptor-related protein 1	LRP1	Cell membrane; Single-pass type I membrane protein. Membrane › coated pit. Cell membrane; Peripheral membrane protein; Extracellular side. Membrane › coated pit. Cytoplasm. Nucleus.	no	yes	-	no
K.DNATDSVPLR	DDATDSVPLR	IPI00020557	Q07954	LRP1_HUMAN	Prolow-density lipoprotein receptor-related protein 1	LRP1	Cell membrane; Single-pass type I membrane protein. Membrane › coated pit. Cell membrane; Peripheral membrane protein; Extracellular side. Membrane › coated pit. Cytoplasm. Nucleus.	no	yes	-	no
K.DNTTCYEFK	DDTTCYEFK	IPI00020557	Q07954	LRP1_HUMAN	Prolow-density lipoprotein receptor-related protein 1	LRP1	Cell membrane; Single-pass type I membrane protein. Membrane › coated pit. Cell membrane; Peripheral membrane protein; Extracellular side. Membrane › coated pit. Cytoplasm. Nucleus.	no	yes	-	no
K.LHKDNTTCYEFK	LHKDDTTCYEFK	IPI00020557	Q07954	LRP1_HUMAN	Prolow-density lipoprotein receptor-related protein 1	LRP1	Cell membrane; Single-pass type I membrane protein. Membrane › coated pit. Cell membrane; Peripheral membrane protein; Extracellular side. Membrane › coated pit. Cytoplasm. Nucleus.	no	yes	-	no
K.LNLDGSNYTLLK	LNLDGSDYTLLK	IPI00020557	Q07954	LRP1_HUMAN	Prolow-density lipoprotein receptor-related protein 1	LRP1	Cell membrane; Single-pass type I membrane protein. Membrane › coated pit. Cell membrane; Peripheral membrane protein; Extracellular side. Membrane › coated pit. Cytoplasm. Nucleus.	yes	yes	-	yes
K.LTSCATNASICGDEAR	LTSCATDASICGDEAR	IPI00020557	Q07954	LRP1_HUMAN	Prolow-density lipoprotein receptor-related protein 1	LRP1	Cell membrane; Single-pass type I membrane protein. Membrane › coated pit. Cell membrane; Peripheral membrane protein; Extracellular side. Membrane › coated pit. Cytoplasm. Nucleus.	no	yes	-	no
K.QSGDVTCNCTDGR	QSGDVTCDCTDGR	IPI00020557	Q07954	LRP1_HUMAN	Prolow-density lipoprotein receptor-related protein 1	LRP1	Cell membrane; Single-pass type I membrane protein. Membrane › coated pit. Cell membrane; Peripheral membrane protein; Extracellular side. Membrane › coated pit. Cytoplasm. Nucleus.	no	yes	-	no
K.RGSKDNATDSVPLR	RGSKDDATDSVPLR	IPI00020557	Q07954	LRP1_HUMAN	Prolow-density lipoprotein receptor-related protein 1	LRP1	Cell membrane; Single-pass type I membrane protein. Membrane › coated pit. Cell membrane; Peripheral membrane protein; Extracellular side. Membrane › coated pit. Cytoplasm. Nucleus.	no	yes	-	no
K.WTGHNVTVVQR	WTGHDVTVVQR	IPI00020557	Q07954	LRP1_HUMAN	Prolow-density lipoprotein receptor-related protein 1	LRP1	Cell membrane; Single-pass type I membrane protein. Membrane › coated pit. Cell membrane; Peripheral membrane protein; Extracellular side. Membrane › coated pit. Cytoplasm. Nucleus.	no	yes	-	no
R.DGTCIGNSSR	DGTCIGDSSR	IPI00020557	Q07954	LRP1_HUMAN	Prolow-density lipoprotein receptor-related protein 1	LRP1	Cell membrane; Single-pass type I membrane protein. Membrane › coated pit. Cell membrane; Peripheral membrane protein; Extracellular side. Membrane › coated pit. Cytoplasm. Nucleus.	no	yes	-	no
R.FGTCSQLCNNTK	FGTCSQLCDNTK	IPI00020557	Q07954	LRP1_HUMAN	Prolow-density lipoprotein receptor-related protein 1	LRP1	Cell membrane; Single-pass type I membrane protein. Membrane › coated pit. Cell membrane; Peripheral membrane protein; Extracellular side. Membrane › coated pit. Cytoplasm. Nucleus.	yes	yes	-	yes
R.FNSTEYQVVTR	FDSTEYQVVTR	IPI00020557	Q07954	LRP1_HUMAN	Prolow-density lipoprotein receptor-related protein 1	LRP1	Cell membrane; Single-pass type I membrane protein. Membrane › coated pit. Cell membrane; Peripheral membrane protein; Extracellular side. Membrane › coated pit. Cytoplasm. Nucleus.	no	yes	-	no
R.GSKDNATDSVPLR	GSKDDATDSVPLR	IPI00020557	Q07954	LRP1_HUMAN	Prolow-density lipoprotein receptor-related protein 1	LRP1	Cell membrane; Single-pass type I membrane protein. Membrane › coated pit. Cell membrane; Peripheral membrane protein; Extracellular side. Membrane › coated pit. Cytoplasm. Nucleus.	no	yes	-	no
R.GVTHLNISGLK	GVTHLDISGLK	IPI00020557	Q07954	LRP1_HUMAN	Prolow-density lipoprotein receptor-related protein 1	LRP1	Cell membrane; Single-pass type I membrane protein. Membrane › coated pit. Cell membrane; Peripheral membrane protein; Extracellular side. Membrane › coated pit. Cytoplasm. Nucleus.	no	yes	-	no
R.IETILLNGTDR	IETILLDGTDR	IPI00020557	Q07954	LRP1_HUMAN	Prolow-density lipoprotein receptor-related protein 1	LRP1	Cell membrane; Single-pass type I membrane protein. Membrane › coated pit. Cell membrane; Peripheral membrane protein; Extracellular side. Membrane › coated pit. Cytoplasm. Nucleus.	no	yes	-	no
R.LNGTDPIVAADSK	LDGTDPIVAADSK	IPI00020557	Q07954	LRP1_HUMAN	Prolow-density lipoprotein receptor-related protein 1	LRP1	Cell membrane; Single-pass type I membrane protein. Membrane › coated pit. Cell membrane; Peripheral membrane protein; Extracellular side. Membrane › coated pit. Cytoplasm. Nucleus.	no	yes	-	no
R.TCPLDEFQCNNTLCK	TCPLDEFQCDNTLCK	IPI00020557	Q07954	LRP1_HUMAN	Prolow-density lipoprotein receptor-related protein 1	LRP1	Cell membrane; Single-pass type I membrane protein. Membrane › coated pit. Cell membrane; Peripheral membrane protein; Extracellular side. Membrane › coated pit. Cytoplasm. Nucleus.	no	yes	-	no
R.TCVSNCTASQFVCK	TCVSDCTASQFVCK	IPI00020557	Q07954	LRP1_HUMAN	Prolow-density lipoprotein receptor-related protein 1	LRP1	Cell membrane; Single-pass type I membrane protein. Membrane › coated pit. Cell membrane; Peripheral membrane protein; Extracellular side. Membrane › coated pit. Cytoplasm. Nucleus.	no	yes	-	no
R.VNRFNSTEYQVVTR	VNRFDSTEYQVVTR	IPI00020557	Q07954	LRP1_HUMAN	Prolow-density lipoprotein receptor-related protein 1	LRP1	Cell membrane; Single-pass type I membrane protein. Membrane › coated pit. Cell membrane; Peripheral membrane protein; Extracellular side. Membrane › coated pit. Cytoplasm. Nucleus.	no	yes	-	no
K.AAIPSALDTNSSK	AAIPSALDTDSSK	IPI00023673	Q08380	LG3BP_HUMAN	Galectin-3-binding protein	LGALS3BP	Secreted. Secreted › extracellular space › extracellular matrix.	yes	yes	-	yes
K.GLNLTEDTYKPR	GLDLTEDTYKPR	IPI00023673	Q08380	LG3BP_HUMAN	Galectin-3-binding protein	LGALS3BP	Secreted. Secreted › extracellular space › extracellular matrix.	no	yes	-	yes
R.ALGFENATQALGR	ALGFEDATQALGR	IPI00023673	Q08380	LG3BP_HUMAN	Galectin-3-binding protein	LGALS3BP	Secreted. Secreted › extracellular space › extracellular matrix.	yes	yes	-	yes
R.DAGVVCTNETR	DAGVVCTDETR	IPI00023673	Q08380	LG3BP_HUMAN	Galectin-3-binding protein	LGALS3BP	Secreted. Secreted › extracellular space › extracellular matrix.	yes	yes	-	yes
R.NVTHLLQQELTEAQK	DVTHLLQQELTEAQK	IPI00026241	Q10589	BST2_HUMAN	Bone marrow stromal antigen 2	BST2	Golgi apparatus › trans-Golgi network. Cell membrane; Single-pass type II membrane protein. Cell membrane; Lipid-anchor › GPI-anchor. Late endosome.	no	no	yes	yes
K.IHVAGETDSSNLNVSEPR	IHVAGETDSSNLDVSEPR	IPI00290328	Q12913	PTPRJ_HUMAN	Receptor-type tyrosine-protein phosphatase eta	PTPRJ	Cell membrane; Single-pass type I membrane protein. Cell projection › ruffle membrane. Cell junction.	no	yes	-	yes
K.SNDTAASEYK	SDDTAASEYK	IPI00290328	Q12913	PTPRJ_HUMAN	Receptor-type tyrosine-protein phosphatase eta	PTPRJ	Cell membrane; Single-pass type I membrane protein. Cell projection › ruffle membrane. Cell junction.	no	yes	-	yes
K.SNDTAASEYKYVVK	SDDTAASEYKYVVK	IPI00290328	Q12913	PTPRJ_HUMAN	Receptor-type tyrosine-protein phosphatase eta	PTPRJ	Cell membrane; Single-pass type I membrane protein. Cell projection › ruffle membrane. Cell junction.	no	yes	-	no
K.VSDNESSSNYTYK	VSDDESSSDYTYK	IPI00290328	Q12913	PTPRJ_HUMAN	Receptor-type tyrosine-protein phosphatase eta	PTPRJ	Cell membrane; Single-pass type I membrane protein. Cell projection › ruffle membrane. Cell junction.	no	yes	-	yes
K.VSDNESSSNYTYK	VSDNESSSDYTYK	IPI00290328	Q12913	PTPRJ_HUMAN	Receptor-type tyrosine-protein phosphatase eta	PTPRJ	Cell membrane; Single-pass type I membrane protein. Cell projection › ruffle membrane. Cell junction.	yes	-	-	no
R.TPEQGSNGTDGASQK	TPEQGSDGTDGASQK	IPI00290328	Q12913	PTPRJ_HUMAN	Receptor-type tyrosine-protein phosphatase eta	PTPRJ	Cell membrane; Single-pass type I membrane protein. Cell projection › ruffle membrane. Cell junction.	no	yes	-	no
R.YNATVYSQAANGTEGQPQAIEFR	YDATVYSQAADGTEGQPQAIEFR	IPI00290328	Q12913	PTPRJ_HUMAN	Receptor-type tyrosine-protein phosphatase eta	PTPRJ	Cell membrane; Single-pass type I membrane protein. Cell projection › ruffle membrane. Cell junction.	no	yes	-	no
R.DDAGNYTCIASNGPQGQIR	DDAGDYTCIASNGPQGQIR	IPI00168812	Q13308	PTK7_HUMAN	Inactive tyrosine-protein kinase 7	PTK7	Membrane; Single-pass type I membrane protein. Cell junction.	no	yes	-	no
R.DGTPLSDGQSNHTVSSK	DGTPLSDGQSDHTVSSK	IPI00168812	Q13308	PTK7_HUMAN	Inactive tyrosine-protein kinase 7	PTK7	Membrane; Single-pass type I membrane protein. Cell junction.	no	yes	-	yes
R.SANASFNIK	SADASFNIK	IPI00168812	Q13308	PTK7_HUMAN	Inactive tyrosine-protein kinase 7	PTK7	Membrane; Single-pass type I membrane protein. Cell junction.	yes	-	-	yes
K.EGDNITLK	EGDDITLK	IPI00015102	Q13740	CD166_HUMAN	CD166 antigen	ALCAM	Membrane; Single-pass type I membrane protein.	no	yes	-	no
K.IIISPEENVTLTCTAENQLER	IIISPEEDVTLTCTAENQLER	IPI00015102	Q13740	CD166_HUMAN	CD166 antigen	ALCAM	Membrane; Single-pass type I membrane protein.	no	yes	-	no
K.NAIKEGDNITLK	NAIKEGDDITLK	IPI00015102	Q13740	CD166_HUMAN	CD166 antigen	ALCAM	Membrane; Single-pass type I membrane protein.	no	yes	-	no
R.NATVVWMK	DATVVWMK	IPI00015102	Q13740	CD166_HUMAN	CD166 antigen	ALCAM	Membrane; Single-pass type I membrane protein.	yes	-	-	yes
R.TVNSLNVSAISIPEHDEADEISDENR	TVNSLDVSAISIPEHDEADEISDENR	IPI00015102	Q13740	CD166_HUMAN	CD166 antigen	ALCAM	Membrane; Single-pass type I membrane protein.	no	yes	-	no
R.TVNSLNVSADENR	TVNSLDVSADENR	IPI00807403	Q13740	CD166_HUMAN	Isoform 2 of CD166 antigen	ALCAM	Membrane; Single-pass type I membrane protein.	no	yes	-	yes
K.ANIQFGDNGTTISAVSNK	ANIQFGDDGTTISAVSNK	IPI00217766	Q14108	SCRB2_HUMAN	Lysosome membrane protein 2	SCARB2	Lysosome membrane; Multi-pass membrane protein.	yes	-	-	no
R.NCSTITLQNITR	DCSTITLQDITR	IPI00028911	Q14118	DAG1_HUMAN	Dystroglycan	DAG1	Secreted › extracellular space. Cell membrane; Single-pass type I membrane protein. Cytoplasm › cytoskeleton. Nucleus › nucleoplasm.	yes	-	-	yes
K.DTGELNVTSILDR	DTGELDVTSILDR	IPI00028931	Q14126	DSG2_HUMAN	Desmoglein-2	DSG2	Cell membrane; Single-pass type I membrane protein. Cell junction › desmosome.	no	yes	-	yes
K.INATDADEPNTLNSK	IDATDADEPNTLNSK	IPI00028931	Q14126	DSG2_HUMAN	Desmoglein-2	DSG2	Cell membrane; Single-pass type I membrane protein. Cell junction › desmosome.	no	yes	-	yes
R.YVQNGTYTVK	YVQDGTYTVK	IPI00028931	Q14126	DSG2_HUMAN	Desmoglein-2	DSG2	Cell membrane; Single-pass type I membrane protein. Cell junction › desmosome.	yes	-	-	yes
R.NPNGTVTVISR	NPDGTVTVISR	IPI00003648	Q15223	PVRL1_HUMAN	Poliovirus receptor-related protein 1	PVRL1	Cell membrane; Single-pass type I membrane protein. Secreted.	no	no	yes	yes
R.EGPPAAFSGHNASSGR	EGPPAAFSGHDASSGR	IPI00410585	Q5IJ48	CRUM2_HUMAN	Crumbs homolog 2	CRB2	Cell membrane; Single-pass type I membrane protein. Secreted.	no	no	yes	yes
K.QLVHSFAEGQDQGSAYANR	QLVHSFAEGQDQGSAYADR	IPI00019275	Q5ZPR3	CD276_HUMAN	CD276 antigen	CD276	Membrane; Single-pass type I membrane protein.	no	yes	-	yes
R.TALFPDLLAQGNASLR	TALFPDLLAQGDASLR	IPI00019275	Q5ZPR3	CD276_HUMAN	CD276 antigen	CD276	Membrane; Single-pass type I membrane protein.	no	yes	-	yes
R.VVLGANGTYSCLVR	VVLGADGTYSCLVR	IPI00019275	Q5ZPR3	CD276_HUMAN	CD276 antigen	CD276	Membrane; Single-pass type I membrane protein.	yes	-	-	yes
R.SNFTLTAAR	SDFTLTAAR	IPI00398918	Q68D85	NR3L1_HUMAN	Natural cytotoxicity triggering receptor 3 ligand 1	NCR3LG1	Cell membrane; Single-pass type I membrane protein.	no	no	yes	no
R.LHEITNETFR	LHEITDETFR	IPI00395488	Q6EMK4	VASN_HUMAN	Vasorin	VASN	Membrane; Single-pass type I membrane protein. Secreted.	yes	-	-	yes
R.KNNTYLVK	KDNTYLVK	IPI00304892	Q6P4E1	CASC4_HUMAN	Protein CASC4	CASC4	Membrane; Single-pass type II membrane protein.	yes	-	-	no
K.YVINGTYANETK	YVIDGTYADETK	IPI00394808	Q6PCB8	EMB_HUMAN	Embigin	EMB	Membrane; Single-pass type I membrane protein.	yes	-	-	yes
R.IVSPEPGGAVGPNLTCR	IVSPEPGGAVGPDLTCR	IPI00018276	Q6UXD5	SE6L2_HUMAN	Seizure 6-like protein 2	SEZ6L2	Cell membrane; Single-pass type I membrane protein. Endoplasmic reticulum membrane; Single-pass type I membrane protein.	no	no	yes	no
K.VNGTLLDGTQVLK	VDGTLLDGTQVLK	IPI00021485	Q6UXK5	LRRN1_HUMAN	Leucine-rich repeat neuronal protein 1	LRRN1	Membrane; Single-pass type I membrane protein.	no	no	yes	yes
R.EVQCLSTNQTLSTR	EVQCLSTDQTLSTR	IPI00374068	Q6UY14	ATL4_HUMAN	ADAMTS-like protein 4	ADAMTSL4	Secreted › extracellular space › extracellular matrix.	no	no	yes	yes
K.HLNGTITAK	HLDGTITAK	IPI00152540	Q6YHK3	CD109_HUMAN	CD109 antigen	CD109	Cell membrane; Lipid-anchor › GPI-anchor.	no	yes	-	no
K.INYTVPQSGTFK	IDYTVPQSGTFK	IPI00152540	Q6YHK3	CD109_HUMAN	CD109 antigen	CD109	Cell membrane; Lipid-anchor › GPI-anchor.	no	yes	-	yes
K.PSLNFTATVK	PSLDFTATVK	IPI00152540	Q6YHK3	CD109_HUMAN	CD109 antigen	CD109	Cell membrane; Lipid-anchor › GPI-anchor.	no	yes	-	no
K.TASNLTVSVLEAEGVFEK	TASDLTVSVLEAEGVFEK	IPI00152540	Q6YHK3	CD109_HUMAN	CD109 antigen	CD109	Cell membrane; Lipid-anchor › GPI-anchor.	no	yes	-	no
R.NYTEYWSGSNSGNQK	DYTEYWSGSNSGNQK	IPI00152540	Q6YHK3	CD109_HUMAN	CD109 antigen	CD109	Cell membrane; Lipid-anchor › GPI-anchor.	no	yes	-	no
R.TQDEILFSNSTR	TQDEILFSDSTR	IPI00152540	Q6YHK3	CD109_HUMAN	CD109 antigen	CD109	Cell membrane; Lipid-anchor › GPI-anchor.	yes	-	-	yes
K.GVLMVGNETTYEDGHGSR	GVLMVGDETTYEDGHGSR	IPI00293074	Q8IWA5	CTL2_HUMAN	Choline transporter-like protein 2	SLC44A2	Membrane; Multi-pass membrane protein.	no	yes	-	no
K.NITDLVEGAK	DITDLVEGAK	IPI00293074	Q8IWA5	CTL2_HUMAN	Choline transporter-like protein 2	SLC44A2	Membrane; Multi-pass membrane protein.	yes	yes	-	yes
K.TCNPETFPSSNESR	TCNPETFPSSDESR	IPI00293074	Q8IWA5	CTL2_HUMAN	Choline transporter-like protein 2	SLC44A2	Membrane; Multi-pass membrane protein.	yes	yes	-	yes
R.KNITDLVEGAK	KDITDLVEGAK	IPI00293074	Q8IWA5	CTL2_HUMAN	Choline transporter-like protein 2	SLC44A2	Membrane; Multi-pass membrane protein.	yes	yes	-	no
K.LFPATGNSTNLADDGK	LFPATGDSTNLADDGK	IPI00452590	Q8IWK6	GP125_HUMAN	Probable G-protein coupled receptor 125	GPR125	Cell membrane; Multi-pass membrane protein.	no	no	yes	no
R.FYNYTVCR	FYDYTVCR	IPI00293203	Q8IWU6	SULF1_HUMAN	Extracellular sulfatase Sulf-1	SULF1	Endoplasmic reticulum. Golgi apparatus › Golgi stack. Cell surface.	no	no	yes	no
R.TFAVYLNNTGYR	TFAVYLDNTGYR	IPI00293203	Q8IWU6	SULF1_HUMAN	Extracellular sulfatase Sulf-1	SULF1	Endoplasmic reticulum. Golgi apparatus › Golgi stack. Cell surface.	no	no	yes	no
K.ELLLNTSEVTVR	ELLLDTSEVTVR	IPI00337612	Q8N8Z6	DCBD1_HUMAN	Discoidin, CUB and LCCL domain-containing protein 1	DCBLD1	Membrane; Single-pass type I membrane protein	yes	-	-	yes
K.NYPGTYPNHTVCEK	NYPGTYPDHTVCEK	IPI00337612	Q8N8Z6	DCBD1_HUMAN	Discoidin, CUB and LCCL domain-containing protein 1	DCBLD1	Membrane; Single-pass type I membrane protein	no	yes	-	yes
K.DLCGPDAGPIGNATGQADCK	DLCGPDAGPIGDATGQADCK	IPI00301100	Q8NBI5	S43A3_HUMAN	Solute carrier family 43 member 3	SLC43A3	Membrane; Multi-pass membrane protein.	yes	-	-	yes
K.GPPLNATVR	GPPLDATVR	IPI00018276	Q8ND94	LRN4L_HUMAN	LRRN4 C-terminal-like protein	LRRN4CL	Membrane; Single-pass type I membrane protein.	no	no	yes	yes
R.QTLFFNGTR	QTLFFDGTR	IPI00176427	Q8NFZ8	CADM4_HUMAN	Cell adhesion molecule 4	CADM4	Membrane; Single-pass type I membrane protein.	yes	-	-	yes
K.AMSSNETAAYK	AMSSDETAAYK	IPI00152377	Q8TCJ2	STT3B_HUMAN	Dolichyl-diphosphooligosaccharide--protein glycosyltransferase subunit STT3B	STT3B	Endoplasmic reticulum membrane; Multi-pass membrane protein.	yes	-	-	no
R.GNCTFYEK	GDCTFYEK	IPI00220530	Q8TCT7	SPP2B_HUMAN	Signal peptide peptidase-like 2B	SPPL2B	Golgi apparatus membrane; Multi-pass membrane protein.	yes	-	-	no
R.AANYTSSLNLPDK	AADYTSSLNLPDK	IPI00023807	Q92854	SEM4D_HUMAN	Semaphorin-4D	SEMA4D	Cell membrane; Single-pass type I membrane protein.	no	no	yes	no
R.GYYNQSEAGSHTIQR	GYYDQSEAGSHTIQR	IPI00473006	Q95604	1C17_HUMAN	HLA class I histocompatibility antigen, Cw-17 alpha chain	HLA-C	Membrane; Single-pass type I membrane protein	yes	yes	-	no
R.FQLLNFSSSELK	FQLLDFSSSELK	IPI00003813	Q9BY67	CADM1_HUMAN	Cell adhesion molecule 1	CADM1	Cell membrane; Single-pass type I membrane protein. Cell junction › synapse.	no	no	yes	yes
K.VSLTNVSISDEGR	VSLTDVSISDEGR	IPI00003813	Q9BY67	CADM1_HUMAN	Cell adhesion molecule 1	CADM1	Cell membrane; Single-pass type I membrane protein. Cell junction › synapse.	no	no	yes	yes
R.VPPGDSPPGNGSGPR	VPPGDSPPGDGSGPR	IPI00289204	Q9BZR6	RTN4R_HUMAN	Reticulon-4 receptor	RTN4R	Cell membrane; Lipid-anchor › GPI-anchor.	no	no	yes	no
K.NTNSSNNFSR	NTDSSDDFSR	IPI00396658	Q9H0X4	ITFG3_HUMAN	Protein ITFG3	ITFG3	Membrane; Single-pass type II membrane protein.	no	yes	-	no
K.NTNSSNNFSR	NTDSSNDFSR	IPI00396658	Q9H0X4	ITFG3_HUMAN	Protein ITFG3	ITFG3	Membrane; Single-pass type II membrane protein.	yes	yes	-	no
K.SDPHWESMLNATTR	SDPHWESMLDATTR	IPI00396658	Q9H0X4	ITFG3_HUMAN	Protein ITFG3	ITFG3	Membrane; Single-pass type II membrane protein.	no	yes	-	yes
R.YKPDTLAVAVENGTGTDR	YKPDTLAVAVEDGTGTDR	IPI00396658	Q9H0X4	ITFG3_HUMAN	Protein ITFG3	ITFG3	Membrane; Single-pass type II membrane protein.	yes	yes	-	yes
K.DFNETQLAR	DFDETQLAR	IPI00030431	Q9H6X2	ANTR1_HUMAN	Anthrax toxin receptor 1	ANTXR1	Cell membrane; Single-pass type I membrane protein. Cell projection › lamellipodium membrane; Single-pass type I membrane protein. Cell projection › filopodium membrane; Single-pass type I membrane protein.	yes	-	-	yes
K.INDSVTLNEK	IDDSVTLNEK	IPI00030431	Q9H6X2	ANTR1_HUMAN	Anthrax toxin receptor 1	ANTXR1	Cell membrane; Single-pass type I membrane protein. Cell projection › lamellipodium membrane; Single-pass type I membrane protein. Cell projection › filopodium membrane; Single-pass type I membrane protein.	no	yes	-	yes
R.LLVSNVSAEDR	LLVSDVSAEDR	IPI00307093	Q9HB29	ILRL2_HUMAN	Interleukin-1 receptor-like 2	IL1RL2	Membrane; Single-pass type I membrane protein.	no	no	yes	yes
R.IVDVNLTSEGK	IVDVDLTSEGK	IPI00030847	Q9HD45	TM9S3_HUMAN	Transmembrane 9 superfamily member 3	TM9SF3	Membrane; Multi-pass membrane protein.	yes	-	-	yes
K.LGPYANTTK	LGPYADTTK	IPI00182194	Q9NT68	TEN2_HUMAN	Teneurin-2	ODZ2	Membrane; Single-pass type II membrane protein.	yes	-	-	yes
K.NSSIDSGEAEVGR	DSSIDSGEAEVGR	IPI00182194	Q9NT68	TEN2_HUMAN	Teneurin-2	ODZ2	Membrane; Single-pass type II membrane protein.	no	yes	-	yes
R.NVTSILELR	DVTSILELR	IPI00182194	Q9NT68	TEN2_HUMAN	Teneurin-2	ODZ2	Membrane; Single-pass type II membrane protein.	no	yes	-	yes
K.ETVPSNTTCCAR	ETVPSDTTCCAR	IPI00300241	Q9NT99	LRC4B_HUMAN	Leucine-rich repeat-containing protein 4B	LRRC4B	Membrane; Single-pass membrane protein. Cell junction › synapse › presynaptic cell membrane.	no	no	yes	yes
K.IGPFANTTK	IGPFADTTK	IPI00398020	Q9P273	TEN3_HUMAN	Teneurin-3	ODZ3	Membrane; Single-pass type II membrane protein.	yes	-	-	yes
K.FNISLQK	FDISLQK	IPI00398020	Q9P273	TEN3_HUMAN	Teneurin-3	ODZ3	Membrane; Single-pass type II membrane protein.	no	yes	-	yes
K.ELDLTCNITTDR	ELDLTCDITTDR	IPI00022048	Q9P2B2	FPRP_HUMAN	Prostaglandin F2 receptor negative regulator	PTGFRN	Endoplasmic reticulum membrane; Single-pass type I membrane protein. Golgi apparatus › trans-Golgi network membrane; Single-pass type I membrane protein.	no	yes	-	no
K.LENWTDASR	LEDWTDASR	IPI00022048	Q9P2B2	FPRP_HUMAN	Prostaglandin F2 receptor negative regulator	PTGFRN	Endoplasmic reticulum membrane; Single-pass type I membrane protein. Golgi apparatus › trans-Golgi network membrane; Single-pass type I membrane protein.	yes	-	-	yes
K.PVGDLSSPNETK	PVGDLSSPDETK	IPI00022048	Q9P2B2	FPRP_HUMAN	Prostaglandin F2 receptor negative regulator	PTGFRN	Endoplasmic reticulum membrane; Single-pass type I membrane protein. Golgi apparatus › trans-Golgi network membrane; Single-pass type I membrane protein.	no	yes	-	yes
K.KPNATAEPTPPDR	KPDATAEPTPPDR	IPI00005707	Q9UBG0	MRC2_HUMAN	C-type mannose receptor 2	MRC2	Membrane; Single-pass type I membrane protein.	no	yes	-	no
R.PGACTNITMGVVCK	PGACTDITMGVVCK	IPI00005707	Q9UBG0	MRC2_HUMAN	C-type mannose receptor 2	MRC2	Membrane; Single-pass type I membrane protein.	no	yes	-	no
R.TSNISKPGTLER	TSDISKPGTLER	IPI00005707	Q9UBG0	MRC2_HUMAN	C-type mannose receptor 2	MRC2	Membrane; Single-pass type I membrane protein.	no	yes	-	yes
R.TSNISKPGTLERGDQTR	TSDISKPGTLERGDQTR	IPI00005707	Q9UBG0	MRC2_HUMAN	C-type mannose receptor 2	MRC2	Membrane; Single-pass type I membrane protein.	no	yes	-	no
R.VTPACNTSLPAQR	VTPACDTSLPAQR	IPI00005707	Q9UBG0	MRC2_HUMAN	C-type mannose receptor 2	MRC2	Membrane; Single-pass type I membrane protein.	yes	-	-	yes
R.WNDSPCNQSLPSICK	WNDSPCDQSLPSICK	IPI00005707	Q9UBG0	MRC2_HUMAN	C-type mannose receptor 2	MRC2	Membrane; Single-pass type I membrane protein.	no	yes	-	no
K.RTFLNTTVEK	RTFLDTTVEK	IPI00297263	Q9ULI3	HEG1_HUMAN	Protein HEG homolog 1	HEG1	Cell membrane; Single-pass type I membrane protein. Cell junction. Secreted.	no	no	yes	no
K.ENGTDTVQEEEESPAEGSK	EDGTDTVQEEEESPAEGSK	IPI00000877	Q9Y4L1	HYOU1_HUMAN	Hypoxia up-regulated protein 1	HYOU1	Endoplasmic reticulum lumen.	no	yes	-	no
K.VINETWAWK	VIDETWAWK	IPI00000877	Q9Y4L1	HYOU1_HUMAN	Hypoxia up-regulated protein 1	HYOU1	Endoplasmic reticulum lumen.	yes	yes	-	yes
R.AEPPLNASASDQGEK	AEPPLDASASDQGEK	IPI00000877	Q9Y4L1	HYOU1_HUMAN	Hypoxia up-regulated protein 1	HYOU1	Endoplasmic reticulum lumen.	no	yes	-	no
R.VFGSQNLTTVK	VFGSQDLTTVK	IPI00000877	Q9Y4L1	HYOU1_HUMAN	Hypoxia up-regulated protein 1	HYOU1	Endoplasmic reticulum lumen.	yes	yes	-	yes
*Companion peptides = peptides from the same protein as a peptide with higher abundance in MPM surfaceome
*Specific in MPM surfaceome = peptides from proteins reproducibly identified in MPM surfaceome but not in non-MPM surfaceome

## Sheet: TS3B
Table S3B: MPM candidate biomarkers selected for SRM analysis in serum
Peptide sequence, N denotes site of glycosylation	Peptide sequence after deamidation	IPI entry number	UniProt entry number	UniProt entry name	UniProt Protein name	Gene name	UniProt subcellular location
K.AAIPSALDTNSSK	AAIPSALDTDSSK	IPI00023673	Q08380	LG3BP_HUMAN	Galectin-3-binding protein	LGALS3BP	Secreted. Secreted › extracellular space › extracellular matrix.
R.ANLTVVLLR	ADLTVVLLR	IPI00008494	P05362	ICAM1_HUMAN	Intercellular adhesion molecule 1	ICAM1	Membrane; Single-pass type I membrane protein.
K.AFNSTLPTMAQMEK	AFDSTLPTMAQMEK	IPI00002541	P16070	CD44_HUMAN	CD44 antigen	CD44	Membrane; Single-pass type I membrane protein.
K.AGFEAVENGTVCR	AGFEAVEDGTVCR	IPI00021275	P29323	EPHB2_HUMAN	Ephrin type-B receptor 2	EPHB2	Cell membrane; Single-pass type I membrane protein. Cell projection › axon. Cell projection › dendrite.
K.AGHFQNTSSPSAR	AGHFQDTSSPSAR	IPI00006097	P36941	TNR3_HUMAN	Tumor necrosis factor receptor superfamily member 3	LTBR	Membrane; Single-pass type I membrane protein.
R.ALGFENATQALGR	ALGFEDATQALGR	IPI00023673	Q08380	LG3BP_HUMAN	Galectin-3-binding protein	LGALS3BP	Secreted. Secreted › extracellular space › extracellular matrix.
K.ALMNGSESR	ALMDGSESR	IPI00019906	P35613	BASI_HUMAN	Basigin	BSG	Cell membrane; Single-pass type I membrane protein. Melanosome.
R.ALVNFTR	ALVDFTR	IPI00024284	P98160	PGBM_HUMAN	Basement membrane-specific heparan sulfate proteoglycan core protein	HSPG2	Secreted › extracellular space › extracellular matrix › basement membrane.
R.CNTTHCLVR	CDTTHCLVR	IPI00012009	P15509	CSF2R_HUMAN	Granulocyte-macrophage colony-stimulating factor receptor subunit alpha	CSF2RA	Cell membrane; Single-pass type I membrane protein.Secreted
R.DAGVVCTNETR	DAGVVCTDETR	IPI00023673	Q08380	LG3BP_HUMAN	Galectin-3-binding protein	LGALS3BP	Secreted. Secreted › extracellular space › extracellular matrix.
K.DASSFLAEWQNITK	DASSFLAEWQDITK	IPI00027493	P08195	4F2_HUMAN	4F2 cell-surface antigen heavy chain	SLC3A2	Apical cell membrane; Single-pass type II membrane protein. Melanosome.
R.NATVVWMK	DATVVWMK	IPI00015102	Q13740	CD166_HUMAN	CD166 antigen	ALCAM	Membrane; Single-pass type I membrane protein.
R.NCSTITLQNITR	DCSTITLQDITR	IPI00028911	Q14118	DAG1_HUMAN	Dystroglycan	DAG1	Secreted › extracellular space. Cell membrane; Single-pass type I membrane protein. Cytoplasm › cytoskeleton. Nucleus › nucleoplasm.
K.DFNETQLAR	DFDETQLAR	IPI00030431	Q9H6X2	ANTR1_HUMAN	Anthrax toxin receptor 1	ANTXR1	Cell membrane; Single-pass type I membrane protein. Cell projection › lamellipodium membrane; Single-pass type I membrane protein. Cell projection › filopodium membrane; Single-pass type I membrane protein.
R.DGTPLSDGQSNHTVSSK	DGTPLSDGQSDHTVSSK	IPI00168812	Q13308	PTK7_HUMAN	Inactive tyrosine-protein kinase 7	PTK7	Membrane; Single-pass type I membrane protein. Cell junction.
K.NITDLVEGAK	DITDLVEGAK	IPI00293074	Q8IWA5	CTL2_HUMAN	Choline transporter-like protein 2	SLC44A2	Membrane; Multi-pass membrane protein.
K.NITIVTGAPR	DITIVTGAPR	IPI00215995	P26006	ITA3_HUMAN	Isoform 2 of Integrin alpha-3	ITGA3	Membrane; Single-pass type I membrane protein.
K.DLCGPDAGPIGNATGQADCK	DLCGPDAGPIGDATGQADCK	IPI00301100	Q8NBI5	S43A3_HUMAN	Solute carrier family 43 member 3	SLC43A3	Membrane; Multi-pass membrane protein.
K.DSCESNHNITCK	DSCESNHDITCK	IPI00472202	P56199	ITA1_HUMAN	Integrin alpha-1	ITGA1	Membrane; Single-pass type I membrane protein.
K.NSSIDSGEAEVGR	DSSIDSGEAEVGR	IPI00182194	Q9NT68	TEN2_HUMAN	Teneurin-2	ODZ2	Membrane; Single-pass type II membrane protein.
R.NSTSIYFK	DSTSIYFK	IPI00017529	P19256	LFA3_HUMAN	Lymphocyte function-associated antigen 3	CD58	Cell membrane; Single-pass type I membrane protein. Cell membrane; Lipid-anchor › GPI-anchor.
K.DTGELNVTSILDR	DTGELDVTSILDR	IPI00028931	Q14126	DSG2_HUMAN	Desmoglein-2	DSG2	Cell membrane; Single-pass type I membrane protein. Cell junction › desmosome.
R.NTTFNVESTK	DTTFNVESTK	IPI00472202	P56199	ITA1_HUMAN	Integrin alpha-1	ITGA1	Membrane; Single-pass type I membrane protein.
R.NVTHLLQQELTEAQK	DVTHLLQQELTEAQK	IPI00026241	Q10589	BST2_HUMAN	Bone marrow stromal antigen 2	BST2	Golgi apparatus › trans-Golgi network. Cell membrane; Single-pass type II membrane protein. Cell membrane; Lipid-anchor › GPI-anchor. Late endosome.
R.NVTSILELR	DVTSILELR	IPI00182194	Q9NT68	TEN2_HUMAN	Teneurin-2	ODZ2	Membrane; Single-pass type II membrane protein.
K.ENSSEICSNNGECVCGQCVCR	EDSSEICSNNGECVCGQCVCR	IPI00217561	P05556	ITB1_HUMAN	Integrin beta-1	ITGB1	Cell membrane; Single-pass type I membrane protein. Melanosome. Cleavage furrow.
R.EGPPAAFSGHNASSGR	EGPPAAFSGHDASSGR	IPI00410585	Q5IJ48	CRUM2_HUMAN	Crumbs homolog 2	CRB2	Cell membrane; Single-pass type I membrane protein. Secreted.
K.EIFVANGTQGK	EIFVADGTQGK	IPI00022558	O95297	MPZL1_HUMAN	Myelin protein zero-like protein 1	MPZL1	Membrane; Single-pass type I membrane protein.
R.ELAVPDGYTNR	ELAVPDGYTDR	IPI00215995	P26006	ITA3_HUMAN	Integrin alpha-3	ITGA3	Membrane; Single-pass type I membrane protein.
K.ELLLNTSEVTVR	ELLLDTSEVTVR	IPI00337612	Q8N8Z6	DCBD1_HUMAN	Discoidin, CUB and LCCL domain-containing protein 1	DCBLD1	Membrane; Single-pass type I membrane protein
K.ELSEYNATAIK	ELSEYDATAIK	IPI00021275	P29323	EPHB2_HUMAN	Ephrin type-B receptor 2	EPHB2	Cell membrane; Single-pass type I membrane protein. Cell projection › axon. Cell projection › dendrite.
K.ETNFSLASGLEAK	ETDFSLASGLEAK	IPI00008148	P56159	GFRA1_HUMAN	GDNF family receptor alpha-1	GFRA1	Cell membrane; Lipid-anchor › GPI-anchor.
R.ETHLETNFTLK	ETHLETDFTLK	IPI00297124	P40189	IL6RB_HUMAN	Interleukin-6 receptor subunit beta	IL6ST	Cell membrane; Single-pass type I membrane protein. Secreted.
K.ETVPSNTTCCAR	ETVPSDTTCCAR	IPI00300241	Q9NT99	LRC4B_HUMAN	Leucine-rich repeat-containing protein 4B	LRRC4B	Membrane; Single-pass membrane protein. Cell junction › synapse › presynaptic cell membrane.
R.EVQCLSTNQTLSTR	EVQCLSTDQTLSTR	IPI00374068	Q6UY14	ATL4_HUMAN	ADAMTS-like protein 4	ADAMTSL4	Secreted › extracellular space › extracellular matrix.
K.FNISLQK	FDISLQK	IPI00398020	Q9P273	TEN3_HUMAN	Teneurin-3	ODZ3	Membrane; Single-pass type II membrane protein.
R.FGTCSQLCNNTK	FGTCSQLCDNTK	IPI00020557	Q07954	LRP1_HUMAN	Prolow-density lipoprotein receptor-related protein 1	LRP1	Cell membrane; Single-pass type I membrane protein. Membrane › coated pit. Cell membrane; Peripheral membrane protein; Extracellular side. Membrane › coated pit. Cytoplasm. Nucleus.
R.FQLLNFSSSELK	FQLLDFSSSELK	IPI00003813	Q9BY67	CADM1_HUMAN	Cell adhesion molecule 1	CADM1	Cell membrane; Single-pass type I membrane protein. Cell junction › synapse.
R.GDKNVTMGQSSAR	GDKDVTMGQSSAR	IPI00299412	P48960	CD97_HUMAN	CD97 antigen	CD97	Cell membrane; Multi-pass membrane protein. Secreted › extracellular space.
R.GDSSNLTATAR	GDSSDLTATAR	IPI00030099	O60503	ADCY9_HUMAN	Adenylate cyclase type 9	ADCY9	Membrane; Multi-pass membrane protein.
K.GNSTHGCSSEETFLIDCR	GDSTHGCSSEETFLIDCR	IPI00010676	Q03405	UPAR_HUMAN	Urokinase plasminogen activator surface receptor	PLAUR	Cell membrane; Lipid-anchor › GPI-anchor.Secreted.
K.GENFTETDVK	GEDFTETDVK	IPI00022284	P04156	PRIO_HUMAN	Major prion protein	PRNP	Cell membrane; Lipid-anchor › GPI-anchor. Golgi apparatus. Cytoplasm. Nucleus.
R.GICNSSDVR	GICDSSDVR	IPI00027235	O75882	ATRN_HUMAN	Attractin	ATRN	Cell membrane; Single-pass type I membrane protein. Secreted.
K.GLNLTEDTYKPR	GLDLTEDTYKPR	IPI00023673	Q08380	LG3BP_HUMAN	Galectin-3-binding protein	LGALS3BP	Secreted. Secreted › extracellular space › extracellular matrix.
K.GPPLNATVR	GPPLDATVR	IPI00018276	Q8ND94	LRN4L_HUMAN	LRRN4 C-terminal-like protein	LRRN4CL	Membrane; Single-pass type I membrane protein.
K.HANWTLTPLK	HADWTLTPLK	IPI00218732	P27169	PON1_HUMAN	Serum paraoxonase/arylesterase 1	PON1	Secreted › extracellular space.
K.INATDADEPNTLNSK	IDATDADEPNTLNSK	IPI00028931	Q14126	DSG2_HUMAN	Desmoglein-2	DSG2	Cell membrane; Single-pass type I membrane protein. Cell junction › desmosome.
K.INDSVTLNEK	IDDSVTLNEK	IPI00030431	Q9H6X2	ANTR1_HUMAN	Anthrax toxin receptor 1	ANTXR1	Cell membrane; Single-pass type I membrane protein. Cell projection › lamellipodium membrane; Single-pass type I membrane protein. Cell projection › filopodium membrane; Single-pass type I membrane protein.
K.IDSTGNVTNELR	IDSTGDVTNELR	IPI00027235	O75882	ATRN_HUMAN	Attractin	ATRN	Cell membrane; Single-pass type I membrane protein. Secreted.
K.INYTVPQSGTFK	IDYTVPQSGTFK	IPI00152540	Q6YHK3	CD109_HUMAN	CD109 antigen	CD109	Cell membrane; Lipid-anchor › GPI-anchor.
K.IGPFANTTK	IGPFADTTK	IPI00398020	Q9P273	TEN3_HUMAN	Teneurin-3	ODZ3	Membrane; Single-pass type II membrane protein.
K.IHVAGETDSSNLNVSEPR	IHVAGETDSSNLDVSEPR	IPI00290328	Q12913	PTPRJ_HUMAN	Receptor-type tyrosine-protein phosphatase eta	PTPRJ	Cell membrane; Single-pass type I membrane protein. Cell projection › ruffle membrane. Cell junction.
K.ILLTCSLNDSATEVTGHR	ILLTCSLDDSATEVTGHR	IPI00019906	P35613	BASI_HUMAN	Basigin	BSG	Cell membrane; Single-pass type I membrane protein. Melanosome.
K.IPAINQTITEANEK	IPAIDQTITEANEK	IPI00298281	P11047	LAMC1_HUMAN	Laminin subunit gamma-1	LAMC1	Secreted › extracellular space › extracellular matrix › basement membrane.
R.IVDVNLTSEGK	IVDVDLTSEGK	IPI00030847	Q9HD45	TM9S3_HUMAN	Transmembrane 9 superfamily member 3	TM9SF3	Membrane; Multi-pass membrane protein.
K.LDNYSTQELGK	LDDYSTQELGK	IPI00009456	P21589	5NTD_HUMAN	5'-nucleotidase	NT5E	Cell membrane; Lipid-anchor › GPI-anchor.
K.LNFTGPGDPDSIR	LDFTGPGDPDSIR	IPI00103356	P05107	ITB2_HUMAN	Integrin beta-2	ITGB2	Membrane; Single-pass type I membrane protein.
K.LENWTDASR	LEDWTDASR	IPI00022048	Q9P2B2	FPRP_HUMAN	Prostaglandin F2 receptor negative regulator	PTGFRN	Endoplasmic reticulum membrane; Single-pass type I membrane protein. Golgi apparatus › trans-Golgi network membrane; Single-pass type I membrane protein.
R.LEQTSEDSSKCVNASR	LEQTSEDSSKCVDASR	IPI00009456	P21589	5NTD_HUMAN	5'-nucleotidase	NT5E	Cell membrane; Lipid-anchor › GPI-anchor.
R.LFNVTPQDEQK	LFDVTPQDEQK	IPI00219131	O75144	ICOSL_HUMAN	ICOS ligand	ICOSLG	Membrane; Single-pass type I membrane protein.
K.LGPYANTTK	LGPYADTTK	IPI00182194	Q9NT68	TEN2_HUMAN	Teneurin-2	ODZ2	Membrane; Single-pass type II membrane protein.
R.LHEITNETFR	LHEITDETFR	IPI00395488	Q6EMK4	VASN_HUMAN	Vasorin	VASN	Membrane; Single-pass type I membrane protein. Secreted.
K.LLNNLTSIK	LLNDLTSIK	IPI00298281	P11047	LAMC1_HUMAN	Laminin subunit gamma-1	LAMC1	Secreted › extracellular space › extracellular matrix › basement membrane.
R.LLVSNVSAEDR	LLVSDVSAEDR	IPI00307093	Q9HB29	ILRL2_HUMAN	Interleukin-1 receptor-like 2	IL1RL2	Membrane; Single-pass type I membrane protein.
K.LNLDGSNYTLLK	LNLDGSDYTLLK	IPI00020557	Q07954	LRP1_HUMAN	Prolow-density lipoprotein receptor-related protein 1	LRP1	Cell membrane; Single-pass type I membrane protein. Membrane › coated pit. Cell membrane; Peripheral membrane protein; Extracellular side. Membrane › coated pit. Cytoplasm. Nucleus.
R.LNPTVTYGNDSFSAK	LNPTVTYGDDSFSAK	IPI00008494	P05362	ICAM1_HUMAN	Intercellular adhesion molecule 1	ICAM1	Membrane; Single-pass type I membrane protein.
R.LSAVNSIFLSHNNTK	LSAVNSIFLSHDNTK	IPI00299412	P48960	CD97_HUMAN	CD97 antigen	CD97	Cell membrane; Multi-pass membrane protein. Secreted › extracellular space.
K.LSDTTSQSNSTAK	LSDTTSQSDSTAK	IPI00013976	P07942	LAMB1_HUMAN	Laminin subunit beta-1	LAMB1	Secreted › extracellular space › extracellular matrix › basement membrane.
R.LSQAQGNLSVLETR	LSQAQGDLSVLETR	IPI00016890	O75054	IGSF3_HUMAN	Immunoglobulin superfamily member 3 (EWI-3)	IGSF3	Membrane; Single-pass type I membrane protein.
K.LTNNSNQFQTEVGK	LTDNSNQFQTEVGK	IPI00103356	P05107	ITB2_HUMAN	Integrin beta-2	ITGB2	Membrane; Single-pass type I membrane protein.
K.NGVNGTGENGR	NGVDGTGENGR	IPI00217561	P05556	ITB1_HUMAN	Integrin beta-1	ITGB1	Cell membrane; Single-pass type I membrane protein. Melanosome. Cleavage furrow.
K.NLNNSQSDVVSFR	NLDNSQSDVVSFR	IPI00306604	P08648	ITA5_HUMAN	Integrin alpha-5	ITGA5	Membrane; Single-pass type I membrane protein.
R.NPCNSSVPR	NPCDSSVPR	IPI00030099	O60503	ADCY9_HUMAN	Adenylate cyclase type 9	ADCY9	Membrane; Multi-pass membrane protein.
R.NPNGTVTVISR	NPDGTVTVISR	IPI00003648	Q15223	PVRL1_HUMAN	Poliovirus receptor-related protein 1	PVRL1	Cell membrane; Single-pass type I membrane protein. Secreted.
K.NVFNETK	NVFDETK	IPI00015881	P09603	CSF1_HUMAN	Macrophage colony-stimulating factor 1	CSF1	Cell membrane; Single-pass membrane protein. Secreted › extracellular space.
R.NYFLVNGTSR	NYFLVDGTSR	IPI00012009	P15509	CSF2R_HUMAN	Granulocyte-macrophage colony-stimulating factor receptor subunit alpha	CSF2RA	Cell membrane; Single-pass type I membrane protein.Secreted
K.NYPGTYPNHTVCEK	NYPGTYPDHTVCEK	IPI00337612	Q8N8Z6	DCBD1_HUMAN	Discoidin, CUB and LCCL domain-containing protein 1	DCBLD1	Membrane; Single-pass type I membrane protein
K.PVGDLSSPNETK	PVGDLSSPDETK	IPI00022048	Q9P2B2	FPRP_HUMAN	Prostaglandin F2 receptor negative regulator	PTGFRN	Endoplasmic reticulum membrane; Single-pass type I membrane protein. Golgi apparatus › trans-Golgi network membrane; Single-pass type I membrane protein.
K.QLVHSFAEGQDQGSAYANR	QLVHSFAEGQDQGSAYADR	IPI00019275	Q5ZPR3	CD276_HUMAN	CD276 antigen	CD276	Membrane; Single-pass type I membrane protein.
R.QTLFFNGTR	QTLFFDGTR	IPI00176427	Q8NFZ8	CADM4_HUMAN	Cell adhesion molecule 4	CADM4	Membrane; Single-pass type I membrane protein.
R.RNNTFLSLR	RDNTFLSLR	IPI00010338	P13726	TF_HUMAN	Tissue factor	F3	Membrane; Single-pass type I membrane protein.
K.RNSTSIYFK	RDSTSIYFK	IPI00017529	P19256	LFA3_HUMAN	Lymphocyte function-associated antigen 3	CD58	Cell membrane; Single-pass type I membrane protein. Cell membrane; Lipid-anchor › GPI-anchor.
R.SANASFNIK	SADASFNIK	IPI00168812	Q13308	PTK7_HUMAN	Inactive tyrosine-protein kinase 7	PTK7	Membrane; Single-pass type I membrane protein. Cell junction.
K.SNDTAASEYK	SDDTAASEYK	IPI00290328	Q12913	PTPRJ_HUMAN	Receptor-type tyrosine-protein phosphatase eta	PTPRJ	Cell membrane; Single-pass type I membrane protein. Cell projection › ruffle membrane. Cell junction.
K.SDPHWESMLNATTR	SDPHWESMLDATTR	IPI00396658	Q9H0X4	ITFG3_HUMAN	Protein ITFG3	ITFG3	Membrane; Single-pass type II membrane protein.
R.SENASLVLSSSNQK	SEDASLVLSSSNQK	IPI00472202	P56199	ITA1_HUMAN	Integrin alpha-1	ITGA1	Membrane; Single-pass type I membrane protein.
K.SHLQNYTVNATK	SHLQDYTVDATK	IPI00297124	P40189	IL6RB_HUMAN	Interleukin-6 receptor subunit beta	IL6ST	Cell membrane; Single-pass type I membrane protein. Secreted.
R.SLTQGSLIVGDLAPVNGTSQGK	SLTQGSLIVGDLAPVDGTSQGK	IPI00024284	P98160	PGBM_HUMAN	Basement membrane-specific heparan sulfate proteoglycan core protein	HSPG2	Secreted › extracellular space › extracellular matrix › basement membrane.
K.SLVTQYLNATGNR	SLVTQYLDATGNR	IPI00027493	P08195	4F2_HUMAN	4F2 cell-surface antigen heavy chain	SLC3A2	Apical cell membrane; Single-pass type II membrane protein. Melanosome.
R.SWPAVGNCSSALR	SWPAVGDCSSALR	IPI00022488	P02790	HEMO_HUMAN	Hemopexin	HPX	Secreted
K.TANDTSTEAYNLLLR	TADDTSTEAYNLLLR	IPI00298281	P11047	LAMC1_HUMAN	Laminin subunit gamma-1	LAMC1	Secreted › extracellular space › extracellular matrix › basement membrane.
R.TALFPDLLAQGNASLR	TALFPDLLAQGDASLR	IPI00019275	Q5ZPR3	CD276_HUMAN	CD276 antigen	CD276	Membrane; Single-pass type I membrane protein.
R.TASVSINQTEPPK	TASVSIDQTEPPK	IPI00021267	P29317	EPHA2_HUMAN	Ephrin type-A receptor 2	EPHA2	Cell membrane; Single-pass type I membrane protein. Cell projection › ruffle membrane; Single-pass type I membrane protein. Cell projection › lamellipodium membrane; Single-pass type I membrane protein. Cell junction › focal adhesion.
K.TCNPETFPSSNESR	TCNPETFPSSDESR	IPI00293074	Q8IWA5	CTL2_HUMAN	Choline transporter-like protein 2	SLC44A2	Membrane; Multi-pass membrane protein.
R.THNLTDLSPHLR	THDLTDLSPHLR	IPI00027087	P32004	L1CAM_HUMAN	Neural cell adhesion molecule L1	L1CAM	Cell membrane; Single-pass type I membrane protein.
R.TLAGENQTAFEIEELNR	TLAGEDQTAFEIEELNR	IPI00298281	P11047	LAMC1_HUMAN	Laminin subunit gamma-1	LAMC1	Secreted › extracellular space › extracellular matrix › basement membrane.
K.TPCAWNSSR	TPCAWDSSR	IPI00006073	P28908	TNR8_HUMAN	Tumor necrosis factor receptor superfamily member 8	TNFRSF8	Cell membrane; Single-pass type I membrane protein. Cytoplasm
R.TQDEILFSNSTR	TQDEILFSDSTR	IPI00152540	Q6YHK3	CD109_HUMAN	CD109 antigen	CD109	Cell membrane; Lipid-anchor › GPI-anchor.
R.TQNFTLLVQGSPELK	TQDFTLLVQGSPELK	IPI00002406	P50895	BCAM_HUMAN	Basal cell adhesion molecule	BCAM	Membrane; Single-pass type I membrane protein.
R.TSNISKPGTLER	TSDISKPGTLER	IPI00005707	Q9UBG0	MRC2_HUMAN	C-type mannose receptor 2	MRC2	Membrane; Single-pass type I membrane protein.
R.TVNSLNVSADENR	TVNSLDVSADENR	IPI00807403	Q13740	CD166_HUMAN	Isoform 2 of CD166 antigen	ALCAM	Membrane; Single-pass type I membrane protein.
K.TVVTYHIPQNSSLENVDSR	TVVTYHIPQDSSLENVDSR	IPI00219131	O75144	ICOSL_HUMAN	ICOS ligand	ICOSLG	Membrane; Single-pass type I membrane protein.
K.TYNGTNPDAASR	TYDGTNPDAASR	IPI00030941	O60637	TSN3_HUMAN	Tetraspanin-3	TSPAN3	Membrane; Multi-pass membrane protein.
K.VNGTLLDGTQVLK	VDGTLLDGTQVLK	IPI00021485	Q6UXK5	LRRN1_HUMAN	Leucine-rich repeat neuronal protein 1	LRRN1	Membrane; Single-pass type I membrane protein.
R.VNNTLSSQISR	VDNTLSSQISR	IPI00298281	P11047	LAMC1_HUMAN	Laminin subunit gamma-1	LAMC1	Secreted › extracellular space › extracellular matrix › basement membrane.
K.VNVTVEDER	VDVTVEDER	IPI00010338	P13726	TF_HUMAN	Tissue factor	F3	Membrane; Single-pass type I membrane protein.
R.VFGSQNLTTVK	VFGSQDLTTVK	IPI00000877	Q9Y4L1	HYOU1_HUMAN	Hypoxia up-regulated protein 1	HYOU1	Endoplasmic reticulum lumen.
K.VINETWAWK	VIDETWAWK	IPI00000877	Q9Y4L1	HYOU1_HUMAN	Hypoxia up-regulated protein 1	HYOU1	Endoplasmic reticulum lumen.
K.VPGNQTSTTLK	VPGDQTSTTLK	IPI00027087	P32004	L1CAM_HUMAN	Neural cell adhesion molecule L1	L1CAM	Cell membrane; Single-pass type I membrane protein.
R.VQGNSTLLHITDLQAR	VQGDSTLLHITDLQAR	IPI00016890	O75054	IGSF3_HUMAN	Immunoglobulin superfamily member 3	IGSF3	Membrane; Single-pass type I membrane protein.
K.VSDNESSSNYTYK	VSDDESSSDYTYK	IPI00290328	Q12913	PTPRJ_HUMAN	Receptor-type tyrosine-protein phosphatase eta	PTPRJ	Cell membrane; Single-pass type I membrane protein. Cell projection › ruffle membrane. Cell junction.
K.VSNVSCQASVSR	VSDVSCQASVSR	IPI00022733	P55058	PLTP_HUMAN	Phospholipid transfer protein	PLTP	Secret
K.VSLTNVSISDEGR	VSLTDVSISDEGR	IPI00003813	Q9BY67	CADM1_HUMAN	Cell adhesion molecule 1	CADM1	Cell membrane; Single-pass type I membrane protein. Cell junction › synapse.
R.VTGLNCTTNHPINPK	VTGLDCTTNHPINPK	IPI00306604	P08648	ITA5_HUMAN	Integrin alpha-5	ITGA5	Membrane; Single-pass type I membrane protein.
R.VTPACNTSLPAQR	VTPACDTSLPAQR	IPI00005707	Q9UBG0	MRC2_HUMAN	C-type mannose receptor 2	MRC2	Membrane; Single-pass type I membrane protein.
K.VVNSTTGPGEHLR	VVDSTTGPGEHLR	IPI00296099	P07996	TSP1_HUMAN	Thrombospondin-1	THBS1	not reported
R.VVLGANGTYSCLVR	VVLGADGTYSCLVR	IPI00019275	Q5ZPR3	CD276_HUMAN	CD276 antigen	CD276	Membrane; Single-pass type I membrane protein.
K.VVTQNSSSGNVTHEK	VVTQDSSSGDVTHEK	IPI00015476	P43007	SATT_HUMAN	Neutral amino acid transporter A	SLC1A4	Membrane; Multi-pass membrane protein. Melanosome.
K.VVTQNSSSGNVTHEK	VVTQNSSSGDVTHEK	IPI00015476	P43007	SATT_HUMAN	Neutral amino acid transporter A	SLC1A4	Membrane; Multi-pass membrane protein. Melanosome.
R.WCPQNSSCVNATACR	WCPQDSSCVNATACR	IPI00299412	P48960	CD97_HUMAN	CD97 antigen	CD97	Cell membrane; Multi-pass membrane protein. Secreted › extracellular space.
R.YFYNNQTK	YFYNDQTK	IPI00021834	P10646	TFPI1_HUMAN	Tissue factor pathway inhibitor	TFPI	Secreted
R.YKPDTLAVAVENGTGTDR	YKPDTLAVAVEDGTGTDR	IPI00396658	Q9H0X4	ITFG3_HUMAN	Protein ITFG3	ITFG3	Membrane; Single-pass type II membrane protein.
K.YTLDPNITSAGPTK	YTLDPDITSAGPTK	IPI00006644	O43157	PLXB1_HUMAN	Plexin-B1	PLXNB1	Cell membrane; Single-pass type I membrane protein.Secreted.
K.YVINGTYANETK	YVIDGTYADETK	IPI00394808	Q6PCB8	EMB_HUMAN	Embigin	EMB	Membrane; Single-pass type I membrane protein.
R.YVQNGTYTVK	YVQDGTYTVK	IPI00028931	Q14126	DSG2_HUMAN	Desmoglein-2	DSG2	Cell membrane; Single-pass type I membrane protein. Cell junction › desmosome.
