# Supplementary material for: Identification of a seven glycopeptide signature for malignant pleural mesothelioma in human serum by selected reaction monitoring
Source: Clin Proteomics. 2013 Nov 8;10(1):16. doi: 10.1186/1559-0275-10-16 (PMC3827840; doi:10.1186/1559-0275-10-16)
Supplement: Additional file 5 — Skyline file. (Skyline, https://brendanx-uw1.gs.washington.edu/labkey/project/home/software/Skyline/begin.view). Skyline library file and serum verification of SRM-assays developed for surfaceome derived MPM candidate biomarkers. [file 1559-0275-10-16-S5.zip]

Archive with 3 entries (3 files):
- Cerciello_AdditionalF5_Skyline/Cerciello_AdditionalF5_Skyline.sky
- Cerciello_AdditionalF5_Skyline/Cerciello_AdditionalF5_Skyline.sky.view
- Cerciello_AdditionalF5_Skyline/Cerciello_AdditionalF5_Skyline.skyd
