# Supplementary material for: Identification of a seven glycopeptide signature for malignant pleural mesothelioma in human serum by selected reaction monitoring
Source: Clin Proteomics. 2013 Nov 8;10(1):16. doi: 10.1186/1559-0275-10-16 (PMC3827840; doi:10.1186/1559-0275-10-16)
Supplement: Additional file 5 — Skyline file. (Skyline, https://brendanx-uw1.gs.washington.edu/labkey/project/home/software/Skyline/begin.view). Skyline library file and serum verification of SRM-assays developed for surfaceome derived MPM candidate biomarkers. [file 1559-0275-10-16-S5.zip › Cerciello_AdditionalF5_Skyline/Cerciello_AdditionalF5_Skyline.sky]

<?xml version="1.0" encoding="utf-8"?>
<srm_settings format_version="0.8">
  <settings_summary name="Default">
    <peptide_settings>
      <enzyme name="Trypsin" cut="KR" no_cut="P" sense="C" />
      <digest_settings max_missed_cleavages="1" />
      <peptide_prediction use_measured_rts="True" measured_rt_window="2" />
      <peptide_filter start="25" min_length="2" max_length="30" auto_select="true">
        <peptide_exclusions />
      </peptide_filter>
      <peptide_libraries pick="library" />
      <peptide_modifications>
        <static_modifications>
          <static_modification name="Carbamidomethyl Cysteine" aminoacid="C" formula="C2H3ON" />
        </static_modifications>
        <heavy_modifications>
          <static_modification name="heavyR" aminoacid="R" terminus="C" label_13C="true" label_15N="true" />
          <static_modification name="heavyK" aminoacid="K" terminus="C" label_13C="true" label_15N="true" />
        </heavy_modifications>
      </peptide_modifications>
    </peptide_settings>
    <transition_settings>
      <transition_prediction precursor_mass_type="Monoisotopic" fragment_mass_type="Monoisotopic" optimize_by="None">
        <predict_collision_energy name="Agilent" step_size="1" step_count="5">
          <regression_ce charge="2" slope="0.036" intercept="-4.8" />
        </predict_collision_energy>
      </transition_prediction>
      <transition_filter precursor_charges="2,3" product_charges="1,2" fragment_types="y,b" fragment_range_first="m/z &gt; precursor" fragment_range_last="1 ion" precursor_mz_window="0" auto_select="true">
        <measured_ion name="N-terminal to Proline (legacy)" cut="P" sense="N" min_length="1" />
      </transition_filter>
      <transition_libraries ion_match_tolerance="0.5" ion_count="10" pick_from="all" />
      <transition_integration integrate_all="true" />
      <transition_instrument min_mz="50" max_mz="1500" mz_match_tolerance="0.055" />
    </transition_settings>
    <measured_results time_normal_area="true">
      <replicate name="Set1_MPMsubjectA">
        <sample_file file_path="C:\Documents and Settings\ferdinando\Desktop\skylineTest_deleteMe_130212\dFiles\Set1_MPMsubjectA.d" />
      </replicate>
      <replicate name="Set1_MPMsubjectB">
        <sample_file file_path="C:\Documents and Settings\ferdinando\Desktop\skylineTest_deleteMe_130212\dFiles\Set1_MPMsubjectB.d" />
      </replicate>
      <replicate name="Set1_MPMsubjectC">
        <sample_file file_path="C:\Documents and Settings\ferdinando\Desktop\skylineTest_deleteMe_130212\dFiles\Set1_MPMsubjectC.d" />
      </replicate>
      <replicate name="Set1_MPMsubjectD">
        <sample_file file_path="C:\Documents and Settings\ferdinando\Desktop\skylineTest_deleteMe_130212\dFiles\Set1_MPMsubjectD.d" />
      </replicate>
      <replicate name="Set1_MPMsubjectE">
        <sample_file file_path="C:\Documents and Settings\ferdinando\Desktop\skylineTest_deleteMe_130212\dFiles\Set1_MPMsubjectE.d" />
      </replicate>
      <replicate name="Set2_MPMsubjectA">
        <sample_file file_path="C:\Documents and Settings\ferdinando\Desktop\skylineTest_deleteMe_130212\dFiles\Set2_MPMsubjectA.d" />
      </replicate>
      <replicate name="Set2_MPMsubjectB">
        <sample_file file_path="C:\Documents and Settings\ferdinando\Desktop\skylineTest_deleteMe_130212\dFiles\Set2_MPMsubjectB.d" />
      </replicate>
      <replicate name="Set2_MPMsubjectC">
        <sample_file file_path="C:\Documents and Settings\ferdinando\Desktop\skylineTest_deleteMe_130212\dFiles\Set2_MPMsubjectC.d" />
      </replicate>
      <replicate name="Set2_MPMsubjectD">
        <sample_file file_path="C:\Documents and Settings\ferdinando\Desktop\skylineTest_deleteMe_130212\dFiles\Set2_MPMsubjectD.d" />
      </replicate>
      <replicate name="Set2_MPMsubjectE">
        <sample_file file_path="C:\Documents and Settings\ferdinando\Desktop\skylineTest_deleteMe_130212\dFiles\Set2_MPMsubjectE.d" />
      </replicate>
      <replicate name="Set3_MPMsubjectA">
        <sample_file file_path="C:\Documents and Settings\ferdinando\Desktop\skylineTest_deleteMe_130212\dFiles\Set3_MPMsubjectA.d" />
      </replicate>
      <replicate name="Set3_MPMsubjectB">
        <sample_file file_path="C:\Documents and Settings\ferdinando\Desktop\skylineTest_deleteMe_130212\dFiles\Set3_MPMsubjectB.d" />
      </replicate>
      <replicate name="Set3_MPMsubjectC">
        <sample_file file_path="C:\Documents and Settings\ferdinando\Desktop\skylineTest_deleteMe_130212\dFiles\Set3_MPMsubjectC.d" />
      </replicate>
      <replicate name="Set3_MPMsubjectD">
        <sample_file file_path="C:\Documents and Settings\ferdinando\Desktop\skylineTest_deleteMe_130212\dFiles\Set3_MPMsubjectD.d" />
      </replicate>
      <replicate name="Set3_MPMsubjectE">
        <sample_file file_path="C:\Documents and Settings\ferdinando\Desktop\skylineTest_deleteMe_130212\dFiles\Set3_MPMsubjectE.d" />
      </replicate>
      <replicate name="Set4_MPMsubjectA">
        <sample_file file_path="C:\Documents and Settings\ferdinando\Desktop\skylineTest_deleteMe_130212\dFiles\Set4_MPMsubjectA.d" />
      </replicate>
      <replicate name="Set4_MPMsubjectB">
        <sample_file file_path="C:\Documents and Settings\ferdinando\Desktop\skylineTest_deleteMe_130212\dFiles\Set4_MPMsubjectB.d" />
      </replicate>
      <replicate name="Set4_MPMsubjectC">
        <sample_file file_path="C:\Documents and Settings\ferdinando\Desktop\skylineTest_deleteMe_130212\dFiles\Set4_MPMsubjectC.d" />
      </replicate>
      <replicate name="Set4_MPMsubjectE">
        <sample_file file_path="C:\Documents and Settings\ferdinando\Desktop\skylineTest_deleteMe_130212\dFiles\Set4_MPMsubjectE.d" />
      </replicate>
      <replicate name="Set4_MPMsubjectF">
        <sample_file file_path="C:\Documents and Settings\ferdinando\Desktop\skylineTest_deleteMe_130212\dFiles\Set4_MPMsubjectF.d" />
      </replicate>
      <replicate name="Set5_MPMsubjectA">
        <sample_file file_path="C:\Documents and Settings\ferdinando\Desktop\skylineTest_deleteMe_130212\dFiles\Set5_MPMsubjectA.d" />
      </replicate>
      <replicate name="Set5_MPMsubjectB">
        <sample_file file_path="C:\Documents and Settings\ferdinando\Desktop\skylineTest_deleteMe_130212\dFiles\Set5_MPMsubjectB.d" />
      </replicate>
      <replicate name="Set5_MPMsubjectC">
        <sample_file file_path="C:\Documents and Settings\ferdinando\Desktop\skylineTest_deleteMe_130212\dFiles\Set5_MPMsubjectC.d" />
      </replicate>
      <replicate name="Set5_MPMsubjectD">
        <sample_file file_path="C:\Documents and Settings\ferdinando\Desktop\skylineTest_deleteMe_130212\dFiles\Set5_MPMsubjectD.d" />
      </replicate>
      <replicate name="Set5_MPMsubjectE">
        <sample_file file_path="C:\Documents and Settings\ferdinando\Desktop\skylineTest_deleteMe_130212\dFiles\Set5_MPMsubjectE.d" />
      </replicate>
      <replicate name="Set6_MPMsubjectA">
        <sample_file file_path="C:\Documents and Settings\ferdinando\Desktop\skylineTest_deleteMe_130212\dFiles\Set6_MPMsubjectA.d" />
      </replicate>
      <replicate name="Set6_MPMsubjectB">
        <sample_file file_path="C:\Documents and Settings\ferdinando\Desktop\skylineTest_deleteMe_130212\dFiles\Set6_MPMsubjectB.d" />
      </replicate>
      <replicate name="Set6_MPMsubjectC">
        <sample_file file_path="C:\Documents and Settings\ferdinando\Desktop\skylineTest_deleteMe_130212\dFiles\Set6_MPMsubjectC.d" />
      </replicate>
      <replicate name="Set6_MPMsubjectD">
        <sample_file file_path="C:\Documents and Settings\ferdinando\Desktop\skylineTest_deleteMe_130212\dFiles\Set6_MPMsubjectD.d" />
      </replicate>
      <replicate name="Set6_MPMsubjectE">
        <sample_file file_path="C:\Documents and Settings\ferdinando\Desktop\skylineTest_deleteMe_130212\dFiles\Set6_MPMsubjectE.d" />
      </replicate>
      <replicate name="Set7_MPMsubjectA">
        <sample_file file_path="C:\Documents and Settings\ferdinando\Desktop\skylineTest_deleteMe_130212\dFiles\Set7_MPMsubjectA.d" />
      </replicate>
      <replicate name="Set7_MPMsubjectB">
        <sample_file file_path="C:\Documents and Settings\ferdinando\Desktop\skylineTest_deleteMe_130212\dFiles\Set7_MPMsubjectB.d" />
      </replicate>
      <replicate name="Set7_MPMsubjectC">
        <sample_file file_path="C:\Documents and Settings\ferdinando\Desktop\skylineTest_deleteMe_130212\dFiles\Set7_MPMsubjectC.d" />
      </replicate>
      <replicate name="Set7_MPMsubjectD">
        <sample_file file_path="C:\Documents and Settings\ferdinando\Desktop\skylineTest_deleteMe_130212\dFiles\Set7_MPMsubjectD.d" />
      </replicate>
      <replicate name="Set7_MPMsubjectE">
        <sample_file file_path="C:\Documents and Settings\ferdinando\Desktop\skylineTest_deleteMe_130212\dFiles\Set7_MPMsubjectE.d" />
      </replicate>
      <replicate name="Set8_MPMsubjectA">
        <sample_file file_path="C:\Documents and Settings\ferdinando\Desktop\skylineTest_deleteMe_130212\dFiles\Set8_MPMsubjectA.d" />
      </replicate>
      <replicate name="Set8_MPMsubjectB">
        <sample_file file_path="C:\Documents and Settings\ferdinando\Desktop\skylineTest_deleteMe_130212\dFiles\Set8_MPMsubjectB.d" />
      </replicate>
      <replicate name="Set8_MPMsubjectC">
        <sample_file file_path="C:\Documents and Settings\ferdinando\Desktop\skylineTest_deleteMe_130212\dFiles\Set8_MPMsubjectC.d" />
      </replicate>
      <replicate name="Set8_MPMsubjectD">
        <sample_file file_path="C:\Documents and Settings\ferdinando\Desktop\skylineTest_deleteMe_130212\dFiles\Set8_MPMsubjectD.d" />
      </replicate>
      <replicate name="Set8_MPMsubjectE">
        <sample_file file_path="C:\Documents and Settings\ferdinando\Desktop\skylineTest_deleteMe_130212\dFiles\Set8_MPMsubjectE.d" />
      </replicate>
      <replicate name="Set10_MPMsubjectA">
        <sample_file file_path="C:\Documents and Settings\ferdinando\Desktop\skylineTest_deleteMe_130212\files\Set10_MPMsubjectA.d" />
      </replicate>
      <replicate name="Set10_MPMsubjectB">
        <sample_file file_path="C:\Documents and Settings\ferdinando\Desktop\skylineTest_deleteMe_130212\files\Set10_MPMsubjectB.d" />
      </replicate>
      <replicate name="Set10_MPMsubjectC">
        <sample_file file_path="C:\Documents and Settings\ferdinando\Desktop\skylineTest_deleteMe_130212\files\Set10_MPMsubjectC.d" />
      </replicate>
      <replicate name="Set10_MPMsubjectD">
        <sample_file file_path="C:\Documents and Settings\ferdinando\Desktop\skylineTest_deleteMe_130212\files\Set10_MPMsubjectD.d" />
      </replicate>
      <replicate name="Set10_MPMsubjectE">
        <sample_file file_path="C:\Documents and Settings\ferdinando\Desktop\skylineTest_deleteMe_130212\files\Set10_MPMsubjectE.d" />
      </replicate>
      <replicate name="Set11_MPMsubjectA">
        <sample_file file_path="C:\Documents and Settings\ferdinando\Desktop\skylineTest_deleteMe_130212\files\Set11_MPMsubjectA.d" />
      </replicate>
      <replicate name="Set11_MPMsubjectB">
        <sample_file file_path="C:\Documents and Settings\ferdinando\Desktop\skylineTest_deleteMe_130212\files\Set11_MPMsubjectB.d" />
      </replicate>
      <replicate name="Set11_MPMsubjectC">
        <sample_file file_path="C:\Documents and Settings\ferdinando\Desktop\skylineTest_deleteMe_130212\files\Set11_MPMsubjectC.d" />
      </replicate>
      <replicate name="Set11_MPMsubjectD">
        <sample_file file_path="C:\Documents and Settings\ferdinando\Desktop\skylineTest_deleteMe_130212\files\Set11_MPMsubjectD.d" />
      </replicate>
      <replicate name="Set11_MPMsubjectE">
        <sample_file file_path="C:\Documents and Settings\ferdinando\Desktop\skylineTest_deleteMe_130212\files\Set11_MPMsubjectE.d" />
      </replicate>
      <replicate name="Set9_MPMsubjectA">
        <sample_file file_path="C:\Documents and Settings\ferdinando\Desktop\skylineTest_deleteMe_130212\files\Set9_MPMsubjectA.d" />
      </replicate>
      <replicate name="Set9_MPMsubjectB">
        <sample_file file_path="C:\Documents and Settings\ferdinando\Desktop\skylineTest_deleteMe_130212\files\Set9_MPMsubjectB.d" />
      </replicate>
      <replicate name="Set9_MPMsubjectC">
        <sample_file file_path="C:\Documents and Settings\ferdinando\Desktop\skylineTest_deleteMe_130212\files\Set9_MPMsubjectC.d" />
      </replicate>
      <replicate name="Set9_MPMsubjectD">
        <sample_file file_path="C:\Documents and Settings\ferdinando\Desktop\skylineTest_deleteMe_130212\files\Set9_MPMsubjectD.d" />
      </replicate>
      <replicate name="Set9_MPMsubjectE">
        <sample_file file_path="C:\Documents and Settings\ferdinando\Desktop\skylineTest_deleteMe_130212\files\Set9_MPMsubjectE.d" />
      </replicate>
    </measured_results>
    <data_settings />
  </settings_summary>
  <peptide_list label_name="Set1">
    <peptide sequence="ADLTVVLLR" auto_manage_children="false" calc_neutral_pep_mass="998.612431" num_missed_cleavages="0">
      <peptide_results>
        <peptide_result replicate="Set1_MPMsubjectA" peak_count_ratio="1" retention_time="19.30338" />
        <peptide_result replicate="Set1_MPMsubjectB" peak_count_ratio="1" retention_time="18.95268" />
        <peptide_result replicate="Set1_MPMsubjectC" peak_count_ratio="1" retention_time="18.40158" />
        <peptide_result replicate="Set1_MPMsubjectD" peak_count_ratio="1" retention_time="18.18448" />
        <peptide_result replicate="Set1_MPMsubjectE" peak_count_ratio="1" retention_time="18.35148" />
      </peptide_results>
      <precursor charge="2" auto_manage_children="false">
        <precursor_results>
          <precursor_peak replicate="Set1_MPMsubjectA" peak_count_ratio="1" retention_time="18.96938" start_time="18.96938" end_time="19.60398" fwhm="0.1500763" area="289644.5" background="183333.6" truncated="0" identified="false" />
          <precursor_peak replicate="Set1_MPMsubjectB" peak_count_ratio="1" retention_time="18.60198" start_time="18.60198" end_time="19.80438" fwhm="0.7286115" area="250023.9" background="198699.2" truncated="0" identified="false" />
          <precursor_peak replicate="Set1_MPMsubjectC" peak_count_ratio="1" retention_time="18.10098" start_time="18.10098" end_time="19.40358" fwhm="0.3388012" area="389156.2" background="222983" truncated="0" identified="false" />
          <precursor_peak replicate="Set1_MPMsubjectD" peak_count_ratio="1" retention_time="17.83378" start_time="17.83378" end_time="19.16978" fwhm="0.9379466" area="244618.1" background="287282" truncated="0" identified="false" />
          <precursor_peak replicate="Set1_MPMsubjectE" peak_count_ratio="1" retention_time="17.90058" start_time="17.90058" end_time="19.47038" fwhm="0.515885" area="906931.6" background="329638.6" truncated="0" identified="false" />
        </precursor_results>
        <transition fragment_type="y" fragment_ordinal="6" calc_neutral_mass="699.46431" product_charge="1">
          <transition_results>
            <transition_peak replicate="Set1_MPMsubjectA" retention_time="19.57058" start_time="18.96938" end_time="19.60398" area="3271.851" background="1460.641" height="258.9126" fwhm="0.208772" fwhm_degenerate="true" truncated="false" rank="3" user_set="true" />
            <transition_peak replicate="Set1_MPMsubjectB" retention_time="19.23658" start_time="18.60198" end_time="19.80438" area="7744.821" background="3331.321" height="444.6532" fwhm="0.2035776" truncated="false" rank="3" />
            <transition_peak replicate="Set1_MPMsubjectC" retention_time="18.76898" start_time="18.10098" end_time="19.40358" area="7541.915" background="3004.32" height="297.359" fwhm="0.273653" truncated="false" rank="4" />
            <transition_peak replicate="Set1_MPMsubjectD" retention_time="18.86918" start_time="17.83378" end_time="19.16978" area="6398.551" background="3082.997" height="246.7859" fwhm="0.7202601" truncated="false" rank="4" />
            <transition_peak replicate="Set1_MPMsubjectE" retention_time="18.80238" start_time="17.90058" end_time="19.47038" area="8235.539" background="3609.685" height="276.4944" fwhm="0.515885" truncated="false" rank="3" />
          </transition_results>
          <precursor_mz>500.313492</precursor_mz>
          <product_mz>700.471586</product_mz>
          <collision_energy>13.211286</collision_energy>
        </transition>
        <transition fragment_type="y" fragment_ordinal="5" calc_neutral_mass="598.416632" product_charge="1">
          <transition_results>
            <transition_peak replicate="Set1_MPMsubjectA" retention_time="19.57058" start_time="18.96938" end_time="19.60398" area="4318.971" background="1608.156" height="340.6715" fwhm="0.2089762" fwhm_degenerate="true" truncated="false" rank="2" user_set="true" />
            <transition_peak replicate="Set1_MPMsubjectB" retention_time="19.37018" start_time="18.60198" end_time="19.80438" area="10630.13" background="2821.469" height="389.8521" fwhm="0.3985602" truncated="false" rank="2" />
            <transition_peak replicate="Set1_MPMsubjectC" retention_time="18.83578" start_time="18.10098" end_time="19.40358" area="12114.97" background="3062.225" height="469.2552" fwhm="0.3388012" truncated="false" rank="2" />
            <transition_peak replicate="Set1_MPMsubjectD" retention_time="18.56858" start_time="17.83378" end_time="19.16978" area="8466.147" background="3088.998" height="300.1197" fwhm="0.4053226" truncated="false" rank="2" />
            <transition_peak replicate="Set1_MPMsubjectE" retention_time="18.66878" start_time="17.90058" end_time="19.47038" area="10104.26" background="3620.369" height="337.691" fwhm="0.3372169" truncated="false" rank="2" />
          </transition_results>
          <precursor_mz>500.313492</precursor_mz>
          <product_mz>599.423908</product_mz>
          <collision_energy>13.211286</collision_energy>
        </transition>
        <transition fragment_type="y" fragment_ordinal="4" calc_neutral_mass="499.348218" product_charge="1">
          <transition_results>
            <transition_peak replicate="Set1_MPMsubjectA" retention_time="18.96938" start_time="18.96938" end_time="19.60398" area="277578.3" background="175377.6" height="50301.5" fwhm="0.08714402" fwhm_degenerate="true" truncated="false" rank="1" user_set="true" />
            <transition_peak replicate="Set1_MPMsubjectB" retention_time="18.60198" start_time="18.60198" end_time="19.80438" area="222932.8" background="182149.6" height="29777.96" fwhm="0.06498409" fwhm_degenerate="true" truncated="false" rank="1" />
            <transition_peak replicate="Set1_MPMsubjectC" retention_time="18.10098" start_time="18.10098" end_time="19.40358" area="357802.3" background="206044.6" height="47947.27" fwhm="0.07487844" fwhm_degenerate="true" truncated="false" rank="1" />
            <transition_peak replicate="Set1_MPMsubjectD" retention_time="17.83378" start_time="17.83378" end_time="19.16978" area="219596.5" background="270436.5" height="38478.71" fwhm="0.1057816" fwhm_degenerate="true" truncated="false" rank="1" />
            <transition_peak replicate="Set1_MPMsubjectE" retention_time="17.90058" start_time="17.90058" end_time="19.47038" area="878819.6" background="310096.8" height="97364.45" fwhm="0.09094128" fwhm_degenerate="true" truncated="false" rank="1" />
          </transition_results>
          <precursor_mz>500.313492</precursor_mz>
          <product_mz>500.355494</product_mz>
          <collision_energy>13.211286</collision_energy>
        </transition>
        <transition fragment_type="y" fragment_ordinal="3" calc_neutral_mass="400.279804" product_charge="1">
          <transition_results>
            <transition_peak replicate="Set1_MPMsubjectA" retention_time="19.57058" start_time="18.96938" end_time="19.60398" area="3147.998" background="1708.463" height="269.0951" fwhm="0.2673635" fwhm_degenerate="true" truncated="false" rank="4" user_set="true" />
            <transition_peak replicate="Set1_MPMsubjectB" retention_time="19.37018" start_time="18.60198" end_time="19.80438" area="6769.916" background="3302.563" height="255.9789" fwhm="0.518379" truncated="false" rank="4" />
            <transition_peak replicate="Set1_MPMsubjectC" retention_time="18.66878" start_time="18.10098" end_time="19.40358" area="8868.776" background="3499.021" height="344.0719" fwhm="0.2541408" truncated="false" rank="3" />
            <transition_peak replicate="Set1_MPMsubjectD" retention_time="18.63538" start_time="17.83378" end_time="19.16978" area="6811.623" background="3544.384" height="236.6091" fwhm="0.3428857" truncated="false" rank="3" />
            <transition_peak replicate="Set1_MPMsubjectE" retention_time="19.40358" start_time="17.90058" end_time="19.47038" area="7299.785" background="3983.914" height="225.8092" fwhm="0.9296145" fwhm_degenerate="true" truncated="false" rank="4" />
          </transition_results>
          <precursor_mz>500.313492</precursor_mz>
          <product_mz>401.28708</product_mz>
          <collision_energy>13.211286</collision_energy>
        </transition>
        <transition fragment_type="y" fragment_ordinal="2" calc_neutral_mass="287.19574" product_charge="1">
          <transition_results>
            <transition_peak replicate="Set1_MPMsubjectA" retention_time="19.57058" start_time="18.96938" end_time="19.60398" area="983.4046" background="1687.55" height="77.44331" fwhm="0.3520604" fwhm_degenerate="true" truncated="false" rank="5" user_set="true" />
            <transition_peak replicate="Set1_MPMsubjectB" retention_time="19.30338" start_time="18.60198" end_time="19.80438" area="1517.124" background="4050.228" height="80.85631" fwhm="0.3924431" truncated="false" rank="5" />
            <transition_peak replicate="Set1_MPMsubjectC" retention_time="18.86918" start_time="18.10098" end_time="19.40358" area="1903.588" background="4360.898" height="104.2723" fwhm="0.3380839" truncated="false" rank="5" />
            <transition_peak replicate="Set1_MPMsubjectD" retention_time="18.40158" start_time="17.83378" end_time="19.16978" area="2240.335" background="3921.447" height="92.19082" fwhm="0.04824582" truncated="false" rank="5" />
            <transition_peak replicate="Set1_MPMsubjectE" retention_time="18.76898" start_time="17.90058" end_time="19.47038" area="1548.593" background="4699.541" height="63.92668" fwhm="0.2967264" truncated="false" rank="5" />
          </transition_results>
          <precursor_mz>500.313492</precursor_mz>
          <product_mz>288.203016</product_mz>
          <collision_energy>13.211286</collision_energy>
        </transition>
        <transition fragment_type="b" fragment_ordinal="8" calc_neutral_mass="824.500755" product_charge="2">
          <transition_results>
            <transition_peak replicate="Set1_MPMsubjectA" retention_time="19.23658" start_time="18.96938" end_time="19.60398" area="343.9834" background="1491.148" height="39.52172" fwhm="0.1500763" truncated="false" rank="6" user_set="true" />
            <transition_peak replicate="Set1_MPMsubjectB" retention_time="19.50378" start_time="18.60198" end_time="19.80438" area="429.0522" background="3044" height="26.20401" fwhm="0.7286115" truncated="false" rank="6" />
            <transition_peak replicate="Set1_MPMsubjectC" retention_time="18.43498" start_time="18.10098" end_time="19.40358" area="924.6326" background="3011.933" height="44.12566" fwhm="0.3379841" truncated="false" rank="6" />
            <transition_peak replicate="Set1_MPMsubjectD" retention_time="18.76898" start_time="17.83378" end_time="19.16978" area="1104.909" background="3207.704" height="62.0302" fwhm="0.9379466" truncated="false" rank="6" />
            <transition_peak replicate="Set1_MPMsubjectE" retention_time="18.36818" start_time="17.90058" end_time="19.47038" area="923.8088" background="3628.284" height="63.65968" fwhm="0.3894989" truncated="false" rank="6" />
          </transition_results>
          <precursor_mz>500.313492</precursor_mz>
          <product_mz>413.257654</product_mz>
          <collision_energy>13.211286</collision_energy>
        </transition>
      </precursor>
      <precursor charge="2" isotope_label="heavy" auto_manage_children="false">
        <precursor_results>
          <precursor_peak replicate="Set1_MPMsubjectA" peak_count_ratio="1" retention_time="19.63738" start_time="19.00278" end_time="20.20518" fwhm="0.4828267" area="6704924" background="128853.8" truncated="0" identified="false" />
          <precursor_peak replicate="Set1_MPMsubjectB" peak_count_ratio="1" retention_time="19.30338" start_time="18.60198" end_time="19.80438" fwhm="0.4274727" area="7293086" background="158263.7" truncated="0" identified="false" />
          <precursor_peak replicate="Set1_MPMsubjectC" peak_count_ratio="1" retention_time="18.70218" start_time="18.10098" end_time="19.40358" fwhm="0.5172761" area="6274933" background="104103.9" truncated="0" identified="false" />
          <precursor_peak replicate="Set1_MPMsubjectD" peak_count_ratio="1" retention_time="18.53518" start_time="17.83378" end_time="19.16978" fwhm="0.5244271" area="5365659" background="112678.7" truncated="0" identified="false" />
          <precursor_peak replicate="Set1_MPMsubjectE" peak_count_ratio="1" retention_time="18.80238" start_time="17.90058" end_time="19.47038" fwhm="0.6316534" area="5615355" background="131739.5" truncated="0" identified="false" />
        </precursor_results>
        <transition fragment_type="y" fragment_ordinal="6" calc_neutral_mass="709.472579" product_charge="1">
          <transition_results>
            <transition_peak replicate="Set1_MPMsubjectA" retention_time="19.63738" start_time="19.00278" end_time="20.20518" area="1394722" background="25592.37" height="52495.15" fwhm="0.4100739" truncated="false" rank="3" />
            <transition_peak replicate="Set1_MPMsubjectB" retention_time="19.30338" start_time="18.60198" end_time="19.80438" area="1589751" background="33120.3" height="62221.08" fwhm="0.3723483" truncated="false" rank="3" />
            <transition_peak replicate="Set1_MPMsubjectC" retention_time="18.86918" start_time="18.10098" end_time="19.40358" area="1300871" background="20229.72" height="45669.78" fwhm="0.5017635" truncated="false" rank="3" />
            <transition_peak replicate="Set1_MPMsubjectD" retention_time="18.53518" start_time="17.83378" end_time="19.16978" area="1099590" background="26305.02" height="37182.04" fwhm="0.4936399" truncated="false" rank="3" />
            <transition_peak replicate="Set1_MPMsubjectE" retention_time="18.76898" start_time="17.90058" end_time="19.47038" area="1160980" background="26617.9" height="31174.24" fwhm="0.5870886" truncated="false" rank="3" />
          </transition_results>
          <precursor_mz>505.317626</precursor_mz>
          <product_mz>710.479855</product_mz>
          <collision_energy>13.391435</collision_energy>
        </transition>
        <transition fragment_type="y" fragment_ordinal="5" calc_neutral_mass="608.424901" product_charge="1">
          <transition_results>
            <transition_peak replicate="Set1_MPMsubjectA" retention_time="19.63738" start_time="19.00278" end_time="20.20518" area="1748622" background="41286.51" height="67905.4" fwhm="0.4050403" truncated="false" rank="2" />
            <transition_peak replicate="Set1_MPMsubjectB" retention_time="19.30338" start_time="18.60198" end_time="19.80438" area="1868456" background="46974.46" height="70305.6" fwhm="0.4274727" truncated="false" rank="2" />
            <transition_peak replicate="Set1_MPMsubjectC" retention_time="18.86918" start_time="18.10098" end_time="19.40358" area="1650993" background="31212.59" height="57465.39" fwhm="0.4908147" truncated="false" rank="2" />
            <transition_peak replicate="Set1_MPMsubjectD" retention_time="18.53518" start_time="17.83378" end_time="19.16978" area="1399320" background="29550.13" height="45172.73" fwhm="0.5244271" truncated="false" rank="2" />
            <transition_peak replicate="Set1_MPMsubjectE" retention_time="18.83578" start_time="17.90058" end_time="19.47038" area="1491411" background="32549.46" height="39503.46" fwhm="0.5991046" truncated="false" rank="2" />
          </transition_results>
          <precursor_mz>505.317626</precursor_mz>
          <product_mz>609.432177</product_mz>
          <collision_energy>13.391435</collision_energy>
        </transition>
        <transition fragment_type="y" fragment_ordinal="4" calc_neutral_mass="509.356487" product_charge="1">
          <transition_results>
            <transition_peak replicate="Set1_MPMsubjectA" retention_time="19.63738" start_time="19.00278" end_time="20.20518" area="2497961" background="38771.81" height="88644.29" fwhm="0.4316856" truncated="false" rank="1" />
            <transition_peak replicate="Set1_MPMsubjectB" retention_time="19.30338" start_time="18.60198" end_time="19.80438" area="2616250" background="50536.87" height="104753.1" fwhm="0.3842326" truncated="false" rank="1" />
            <transition_peak replicate="Set1_MPMsubjectC" retention_time="18.70218" start_time="18.10098" end_time="19.40358" area="2327375" background="33145.59" height="76401.29" fwhm="0.5172761" truncated="false" rank="1" />
            <transition_peak replicate="Set1_MPMsubjectD" retention_time="18.53518" start_time="17.83378" end_time="19.16978" area="2037101" background="32446.72" height="64498.61" fwhm="0.5202468" truncated="false" rank="1" />
            <transition_peak replicate="Set1_MPMsubjectE" retention_time="18.80238" start_time="17.90058" end_time="19.47038" area="2095999" background="40302.17" height="58248.78" fwhm="0.5610743" truncated="false" rank="1" />
          </transition_results>
          <precursor_mz>505.317626</precursor_mz>
          <product_mz>510.363763</product_mz>
          <collision_energy>13.391435</collision_energy>
        </transition>
        <transition fragment_type="y" fragment_ordinal="3" calc_neutral_mass="410.288073" product_charge="1">
          <transition_results>
            <transition_peak replicate="Set1_MPMsubjectA" retention_time="19.67078" start_time="19.00278" end_time="20.20518" area="693103.8" background="12554.6" height="27609.13" fwhm="0.3910334" truncated="false" rank="4" />
            <transition_peak replicate="Set1_MPMsubjectB" retention_time="19.26998" start_time="18.60198" end_time="19.80438" area="782431.1" background="16647.97" height="31733.98" fwhm="0.3673034" truncated="false" rank="4" />
            <transition_peak replicate="Set1_MPMsubjectC" retention_time="18.76898" start_time="18.10098" end_time="19.40358" area="642544.5" background="10377.54" height="21465.55" fwhm="0.5076185" truncated="false" rank="4" />
            <transition_peak replicate="Set1_MPMsubjectD" retention_time="18.53518" start_time="17.83378" end_time="19.16978" area="535861.6" background="11796.87" height="17667.27" fwhm="0.4285057" truncated="false" rank="4" />
            <transition_peak replicate="Set1_MPMsubjectE" retention_time="18.76898" start_time="17.90058" end_time="19.47038" area="566118.3" background="12697.74" height="15239" fwhm="0.6316534" truncated="false" rank="4" />
          </transition_results>
          <precursor_mz>505.317626</precursor_mz>
          <product_mz>411.295349</product_mz>
          <collision_energy>13.391435</collision_energy>
        </transition>
        <transition fragment_type="y" fragment_ordinal="2" calc_neutral_mass="297.204009" product_charge="1">
          <transition_results>
            <transition_peak replicate="Set1_MPMsubjectA" retention_time="19.67078" start_time="19.00278" end_time="20.20518" area="338483.8" background="5674.208" height="12399.93" fwhm="0.4202759" truncated="false" rank="5" />
            <transition_peak replicate="Set1_MPMsubjectB" retention_time="19.30338" start_time="18.60198" end_time="19.80438" area="398231" background="8161.58" height="15676.72" fwhm="0.3511255" truncated="false" rank="5" />
            <transition_peak replicate="Set1_MPMsubjectC" retention_time="18.86918" start_time="18.10098" end_time="19.40358" area="320398.9" background="5977.995" height="11456.66" fwhm="0.4701026" truncated="false" rank="5" />
            <transition_peak replicate="Set1_MPMsubjectD" retention_time="18.53518" start_time="17.83378" end_time="19.16978" area="265492.7" background="8104.075" height="9430.923" fwhm="0.4447917" truncated="false" rank="5" />
            <transition_peak replicate="Set1_MPMsubjectE" retention_time="18.73558" start_time="17.90058" end_time="19.47038" area="271611.8" background="14577.19" height="7671.455" fwhm="0.5431972" truncated="false" rank="5" />
          </transition_results>
          <precursor_mz>505.317626</precursor_mz>
          <product_mz>298.211285</product_mz>
          <collision_energy>13.391435</collision_energy>
        </transition>
        <transition fragment_type="b" fragment_ordinal="8" calc_neutral_mass="824.500755" product_charge="2">
          <transition_results>
            <transition_peak replicate="Set1_MPMsubjectA" retention_time="19.63738" start_time="19.00278" end_time="20.20518" area="32032.22" background="4974.285" height="1128.418" fwhm="0.4828267" truncated="false" rank="6" />
            <transition_peak replicate="Set1_MPMsubjectB" retention_time="19.30338" start_time="18.60198" end_time="19.80438" area="37968.12" background="2822.507" height="1499.704" fwhm="0.3975249" truncated="false" rank="6" />
            <transition_peak replicate="Set1_MPMsubjectC" retention_time="18.70218" start_time="18.10098" end_time="19.40358" area="32749.78" background="3160.504" height="1221.139" fwhm="0.4038164" truncated="false" rank="6" />
            <transition_peak replicate="Set1_MPMsubjectD" retention_time="18.53518" start_time="17.83378" end_time="19.16978" area="28293.62" background="4475.87" height="1151.145" fwhm="0.408122" truncated="false" rank="6" />
            <transition_peak replicate="Set1_MPMsubjectE" retention_time="18.76898" start_time="17.90058" end_time="19.47038" area="29236.16" background="4995.012" height="944.4786" fwhm="0.4980826" truncated="false" rank="6" />
          </transition_results>
          <precursor_mz>505.317626</precursor_mz>
          <product_mz>413.257654</product_mz>
          <collision_energy>13.391435</collision_energy>
        </transition>
      </precursor>
    </peptide>
    <peptide sequence="EDSSEICSNNGECVCGQCVCR" auto_manage_children="false" calc_neutral_pep_mass="2518.923978" num_missed_cleavages="0">
      <peptide_results>
        <peptide_result replicate="Set1_MPMsubjectA" peak_count_ratio="1" retention_time="10.09303" />
        <peptide_result replicate="Set1_MPMsubjectB" peak_count_ratio="1" retention_time="9.425034" />
        <peptide_result replicate="Set1_MPMsubjectC" peak_count_ratio="1" retention_time="9.992833" />
        <peptide_result replicate="Set1_MPMsubjectD" peak_count_ratio="1" retention_time="9.575333" />
        <peptide_result replicate="Set1_MPMsubjectE" peak_count_ratio="1" retention_time="10.09303" />
      </peptide_results>
      <precursor charge="3" auto_manage_children="false">
        <precursor_results>
          <precursor_peak replicate="Set1_MPMsubjectA" peak_count_ratio="1" retention_time="10.05963" start_time="9.692233" end_time="10.52723" fwhm="0.2358464" area="2532.307" background="11966.71" truncated="0" identified="false" />
          <precursor_peak replicate="Set1_MPMsubjectB" peak_count_ratio="1" retention_time="9.258034" start_time="9.258034" end_time="10.12643" fwhm="0.2884077" area="1053.204" background="11991.42" truncated="0" identified="false" />
          <precursor_peak replicate="Set1_MPMsubjectC" peak_count_ratio="1" retention_time="10.36023" start_time="9.358233" end_time="10.39363" fwhm="0.469806" area="5016.892" background="14330.76" truncated="0" identified="false" />
          <precursor_peak replicate="Set1_MPMsubjectD" peak_count_ratio="1" retention_time="9.625433" start_time="9.157833" end_time="9.725634" fwhm="0.2275055" area="966.119" background="9530.488" truncated="0" identified="false" />
          <precursor_peak replicate="Set1_MPMsubjectE" peak_count_ratio="1" retention_time="10.29343" start_time="9.391633" end_time="10.32683" fwhm="0.5294996" area="2605.706" background="14033.34" truncated="0" identified="false" />
        </precursor_results>
        <transition fragment_type="y" fragment_ordinal="7" calc_neutral_mass="938.352076" product_charge="1">
          <transition_results>
            <transition_peak replicate="Set1_MPMsubjectA" retention_time="10.49383" start_time="9.692233" end_time="10.52723" area="553.0512" background="1916.471" height="64.41457" fwhm="0.449416" fwhm_degenerate="true" truncated="false" rank="2" />
            <transition_peak replicate="Set1_MPMsubjectB" retention_time="9.324833" start_time="9.258034" end_time="10.12643" area="53.44622" background="1998.243" height="12.01456" fwhm="0.0395295" truncated="false" rank="4" />
            <transition_peak replicate="Set1_MPMsubjectC" retention_time="10.36023" start_time="9.358233" end_time="10.39363" area="2100.562" background="2394.099" height="194.1361" fwhm="0.2079952" fwhm_degenerate="true" truncated="false" rank="1" />
            <transition_peak replicate="Set1_MPMsubjectD" retention_time="9.391633" start_time="9.157833" end_time="9.725634" area="16.13354" background="1309.205" height="6.709984" fwhm="0.03907602" truncated="false" rank="3" />
            <transition_peak replicate="Set1_MPMsubjectE" retention_time="10.29343" start_time="9.391633" end_time="10.32683" area="0" background="3181.911" height="110.0515" fwhm="0.05686796" fwhm_degenerate="true" truncated="false" rank="0" />
          </transition_results>
          <precursor_mz>840.648602</precursor_mz>
          <product_mz>939.359352</product_mz>
          <collision_energy>25.46335</collision_energy>
        </transition>
        <transition fragment_type="y" fragment_ordinal="6" calc_neutral_mass="778.321428" product_charge="1">
          <transition_results>
            <transition_peak replicate="Set1_MPMsubjectA" retention_time="9.692233" start_time="9.692233" end_time="10.52723" area="283.8767" background="1935.394" height="88.04671" fwhm="0.04086285" fwhm_degenerate="true" truncated="false" rank="4" />
            <transition_peak replicate="Set1_MPMsubjectB" retention_time="9.926033" start_time="9.258034" end_time="10.12643" area="45.91541" background="1997.202" height="17.91645" fwhm="0.03821565" truncated="false" rank="6" />
            <transition_peak replicate="Set1_MPMsubjectC" retention_time="9.491834" start_time="9.358233" end_time="10.39363" area="322.7063" background="2393.335" height="44.89112" fwhm="0.0384613" truncated="false" rank="5" />
            <transition_peak replicate="Set1_MPMsubjectD" retention_time="9.692233" start_time="9.157833" end_time="9.725634" area="10.50857" background="1307.286" height="0.09147263" fwhm="0.419212" fwhm_degenerate="true" truncated="false" rank="4" />
            <transition_peak replicate="Set1_MPMsubjectE" retention_time="9.892633" start_time="9.391633" end_time="10.32683" area="508.6628" background="2162.663" height="105.1763" fwhm="0.2236403" truncated="false" rank="2" />
          </transition_results>
          <precursor_mz>840.648602</precursor_mz>
          <product_mz>779.328704</product_mz>
          <collision_energy>25.46335</collision_energy>
        </transition>
        <transition fragment_type="y" fragment_ordinal="2" calc_neutral_mass="334.142324" product_charge="1">
          <transition_results>
            <transition_peak replicate="Set1_MPMsubjectA" retention_time="10.19323" start_time="9.692233" end_time="10.52723" area="200.2736" background="1919.355" height="42.69253" fwhm="0.03805773" truncated="false" rank="6" />
            <transition_peak replicate="Set1_MPMsubjectB" retention_time="9.658834" start_time="9.258034" end_time="10.12643" area="60.61914" background="2001.624" height="15.41219" fwhm="0.03611595" truncated="false" rank="3" />
            <transition_peak replicate="Set1_MPMsubjectC" retention_time="9.458433" start_time="9.358233" end_time="10.39363" area="83.88" background="2385.927" height="30.32862" fwhm="0.03647371" truncated="false" rank="6" />
            <transition_peak replicate="Set1_MPMsubjectD" retention_time="9.291433" start_time="9.157833" end_time="9.725634" area="9.2925" background="1308.267" height="4.362518" fwhm="0.03651756" truncated="false" rank="5" />
            <transition_peak replicate="Set1_MPMsubjectE" retention_time="9.692233" start_time="9.391633" end_time="10.32683" area="114.8899" background="2166.697" height="50.69411" fwhm="0.03622605" truncated="false" rank="5" />
          </transition_results>
          <precursor_mz>840.648602</precursor_mz>
          <product_mz>335.1496</product_mz>
          <collision_energy>25.46335</collision_energy>
        </transition>
        <transition fragment_type="y" fragment_ordinal="1" calc_neutral_mass="174.111676" product_charge="1">
          <transition_results>
            <transition_peak replicate="Set1_MPMsubjectA" retention_time="10.05963" start_time="9.692233" end_time="10.52723" area="894.3128" background="2356.835" height="88.09602" fwhm="0.2358464" truncated="false" rank="1" />
            <transition_peak replicate="Set1_MPMsubjectB" retention_time="9.558634" start_time="9.258034" end_time="10.12643" area="597.2466" background="1995.727" height="40.18066" fwhm="0.2884077" truncated="false" rank="1" />
            <transition_peak replicate="Set1_MPMsubjectC" retention_time="10.05963" start_time="9.358233" end_time="10.39363" area="1405.877" background="2384.85" height="60.3621" fwhm="0.469806" truncated="false" rank="2" />
            <transition_peak replicate="Set1_MPMsubjectD" retention_time="9.658834" start_time="9.157833" end_time="9.725634" area="0" background="2990.992" height="49.17789" fwhm="0.05188764" truncated="false" rank="0" />
            <transition_peak replicate="Set1_MPMsubjectE" retention_time="9.792434" start_time="9.391633" end_time="10.32683" area="1514.615" background="2191.1" height="101.6491" fwhm="0.116169" truncated="false" rank="1" />
          </transition_results>
          <precursor_mz>840.648602</precursor_mz>
          <product_mz>175.118952</product_mz>
          <collision_energy>25.46335</collision_energy>
        </transition>
        <transition fragment_type="y" fragment_ordinal="7" calc_neutral_mass="938.352076" product_charge="2">
          <transition_results>
            <transition_peak replicate="Set1_MPMsubjectA" retention_time="9.926033" start_time="9.692233" end_time="10.52723" area="339.6136" background="1920.962" height="64.07442" fwhm="0.04281686" truncated="false" rank="3" />
            <transition_peak replicate="Set1_MPMsubjectB" retention_time="9.458433" start_time="9.258034" end_time="10.12643" area="49.24624" background="1997.24" height="19.94705" fwhm="0.03715357" truncated="false" rank="5" />
            <transition_peak replicate="Set1_MPMsubjectC" retention_time="9.358233" start_time="9.358233" end_time="10.39363" area="326.8096" background="2377.749" height="48.78693" fwhm="0.02045072" fwhm_degenerate="true" truncated="false" rank="4" />
            <transition_peak replicate="Set1_MPMsubjectD" retention_time="9.425034" start_time="9.157833" end_time="9.725634" area="95.57144" background="1307.068" height="17.87894" fwhm="0.2275055" truncated="false" rank="2" />
            <transition_peak replicate="Set1_MPMsubjectE" retention_time="10.12643" start_time="9.391633" end_time="10.32683" area="285.1166" background="2164.117" height="27.28812" fwhm="0.5294996" truncated="false" rank="3" />
          </transition_results>
          <precursor_mz>840.648602</precursor_mz>
          <product_mz>470.183314</product_mz>
          <collision_energy>25.46335</collision_energy>
        </transition>
        <transition fragment_type="b" fragment_ordinal="6" calc_neutral_mass="660.26025" product_charge="1">
          <transition_results>
            <transition_peak replicate="Set1_MPMsubjectA" retention_time="9.859233" start_time="9.692233" end_time="10.52723" area="261.1792" background="1917.688" height="57.79464" fwhm="0.04903053" truncated="false" rank="5" />
            <transition_peak replicate="Set1_MPMsubjectB" retention_time="9.258034" start_time="9.258034" end_time="10.12643" area="246.7306" background="2001.382" height="46.81692" fwhm="0.03878543" fwhm_degenerate="true" truncated="false" rank="2" />
            <transition_peak replicate="Set1_MPMsubjectC" retention_time="10.32683" start_time="9.358233" end_time="10.39363" area="777.0572" background="2394.796" height="87.54492" fwhm="0.08821922" fwhm_degenerate="true" truncated="false" rank="3" />
            <transition_peak replicate="Set1_MPMsubjectD" retention_time="9.625433" start_time="9.157833" end_time="9.725634" area="834.613" background="1307.67" height="120.8063" fwhm="0.06122446" truncated="false" rank="1" />
            <transition_peak replicate="Set1_MPMsubjectE" retention_time="9.725634" start_time="9.391633" end_time="10.32683" area="182.4222" background="2166.856" height="24.51344" fwhm="0.2222887" truncated="false" rank="4" />
          </transition_results>
          <precursor_mz>840.648602</precursor_mz>
          <product_mz>661.267526</product_mz>
          <collision_energy>25.46335</collision_energy>
        </transition>
      </precursor>
      <precursor charge="3" isotope_label="heavy" auto_manage_children="false">
        <precursor_results>
          <precursor_peak replicate="Set1_MPMsubjectA" peak_count_ratio="1" retention_time="10.12643" start_time="9.692233" end_time="10.52723" fwhm="0.2488476" area="50686.04" background="11610.33" truncated="0" identified="false" />
          <precursor_peak replicate="Set1_MPMsubjectB" peak_count_ratio="1" retention_time="9.592033" start_time="9.258034" end_time="10.12643" fwhm="0.2830566" area="54824.26" background="12641.58" truncated="0" identified="false" />
          <precursor_peak replicate="Set1_MPMsubjectC" peak_count_ratio="1" retention_time="9.625433" start_time="9.358233" end_time="10.39363" fwhm="0.3116054" area="53535.38" background="14591.62" truncated="0" identified="false" />
          <precursor_peak replicate="Set1_MPMsubjectD" peak_count_ratio="1" retention_time="9.525233" start_time="9.157833" end_time="9.725634" fwhm="0.2873488" area="32224.65" background="8934.023" truncated="0" identified="false" />
          <precursor_peak replicate="Set1_MPMsubjectE" peak_count_ratio="1" retention_time="9.892633" start_time="9.391633" end_time="10.32683" fwhm="0.2568441" area="42923.44" background="13437.19" truncated="0" identified="false" />
        </precursor_results>
        <transition fragment_type="y" fragment_ordinal="7" calc_neutral_mass="948.360345" product_charge="1">
          <transition_results>
            <transition_peak replicate="Set1_MPMsubjectA" retention_time="10.12643" start_time="9.692233" end_time="10.52723" area="14009.49" background="1918.893" height="830.3615" fwhm="0.2376027" truncated="false" rank="1" />
            <transition_peak replicate="Set1_MPMsubjectB" retention_time="9.592033" start_time="9.258034" end_time="10.12643" area="19295.46" background="2033.051" height="1166.357" fwhm="0.2148365" truncated="false" rank="1" />
            <transition_peak replicate="Set1_MPMsubjectC" retention_time="9.625433" start_time="9.358233" end_time="10.39363" area="16018.61" background="2385.909" height="954.1256" fwhm="0.2218145" truncated="false" rank="1" />
            <transition_peak replicate="Set1_MPMsubjectD" retention_time="9.525233" start_time="9.157833" end_time="9.725634" area="11450.73" background="1543.199" height="756.6931" fwhm="0.2482891" truncated="false" rank="1" />
            <transition_peak replicate="Set1_MPMsubjectE" retention_time="9.892633" start_time="9.391633" end_time="10.32683" area="13868.69" background="2167.835" height="772.7219" fwhm="0.2398584" truncated="false" rank="1" />
          </transition_results>
          <precursor_mz>843.984692</precursor_mz>
          <product_mz>949.367621</product_mz>
          <collision_energy>25.583449</collision_energy>
        </transition>
        <transition fragment_type="y" fragment_ordinal="6" calc_neutral_mass="788.329697" product_charge="1">
          <transition_results>
            <transition_peak replicate="Set1_MPMsubjectA" retention_time="10.02623" start_time="9.692233" end_time="10.52723" area="9956.516" background="1918.77" height="585.132" fwhm="0.2488476" truncated="false" rank="2" />
            <transition_peak replicate="Set1_MPMsubjectB" retention_time="9.592033" start_time="9.258034" end_time="10.12643" area="9070.375" background="2244.785" height="590.1815" fwhm="0.1951625" truncated="false" rank="2" />
            <transition_peak replicate="Set1_MPMsubjectC" retention_time="9.692233" start_time="9.358233" end_time="10.39363" area="9950.16" background="2655.195" height="575.0605" fwhm="0.21883" truncated="false" rank="2" />
            <transition_peak replicate="Set1_MPMsubjectD" retention_time="9.592033" start_time="9.157833" end_time="9.725634" area="5218.169" background="1558.925" height="331.966" fwhm="0.2873488" truncated="false" rank="2" />
            <transition_peak replicate="Set1_MPMsubjectE" retention_time="9.892633" start_time="9.391633" end_time="10.32683" area="7735.886" background="2161.332" height="566.4115" fwhm="0.1793342" truncated="false" rank="2" />
          </transition_results>
          <precursor_mz>843.984692</precursor_mz>
          <product_mz>789.336973</product_mz>
          <collision_energy>25.583449</collision_energy>
        </transition>
        <transition fragment_type="y" fragment_ordinal="2" calc_neutral_mass="344.150593" product_charge="1">
          <transition_results>
            <transition_peak replicate="Set1_MPMsubjectA" retention_time="10.12643" start_time="9.692233" end_time="10.52723" area="6915.56" background="1923.65" height="519.2143" fwhm="0.184182" truncated="false" rank="5" />
            <transition_peak replicate="Set1_MPMsubjectB" retention_time="9.592033" start_time="9.258034" end_time="10.12643" area="7259.015" background="2243.353" height="453.1906" fwhm="0.2086475" truncated="false" rank="4" />
            <transition_peak replicate="Set1_MPMsubjectC" retention_time="9.658834" start_time="9.358233" end_time="10.39363" area="7367.203" background="2386.464" height="307.3" fwhm="0.3116054" truncated="false" rank="4" />
            <transition_peak replicate="Set1_MPMsubjectD" retention_time="9.592033" start_time="9.157833" end_time="9.725634" area="4797.313" background="1309.415" height="375.0057" fwhm="0.1610948" truncated="false" rank="3" />
            <transition_peak replicate="Set1_MPMsubjectE" retention_time="9.859233" start_time="9.391633" end_time="10.32683" area="6605.418" background="2183.309" height="387.0263" fwhm="0.199654" truncated="false" rank="3" />
          </transition_results>
          <precursor_mz>843.984692</precursor_mz>
          <product_mz>345.157869</product_mz>
          <collision_energy>25.583449</collision_energy>
        </transition>
        <transition fragment_type="y" fragment_ordinal="1" calc_neutral_mass="184.119945" product_charge="1">
          <transition_results>
            <transition_peak replicate="Set1_MPMsubjectA" retention_time="10.05963" start_time="9.692233" end_time="10.52723" area="6965.63" background="1918.411" height="379.1157" fwhm="0.2032165" truncated="false" rank="4" />
            <transition_peak replicate="Set1_MPMsubjectB" retention_time="9.592033" start_time="9.258034" end_time="10.12643" area="7813.549" background="2120.331" height="457.334" fwhm="0.2047447" truncated="false" rank="3" />
            <transition_peak replicate="Set1_MPMsubjectC" retention_time="9.658834" start_time="9.358233" end_time="10.39363" area="7063.494" background="2389.386" height="346.702" fwhm="0.2310032" truncated="false" rank="5" />
            <transition_peak replicate="Set1_MPMsubjectD" retention_time="9.525233" start_time="9.157833" end_time="9.725634" area="4357.637" background="1660.607" height="331.0754" fwhm="0.2050951" truncated="false" rank="4" />
            <transition_peak replicate="Set1_MPMsubjectE" retention_time="9.892633" start_time="9.391633" end_time="10.32683" area="5864.804" background="2168.46" height="354.1485" fwhm="0.2479364" truncated="false" rank="4" />
          </transition_results>
          <precursor_mz>843.984692</precursor_mz>
          <product_mz>185.127221</product_mz>
          <collision_energy>25.583449</collision_energy>
        </transition>
        <transition fragment_type="y" fragment_ordinal="7" calc_neutral_mass="948.360345" product_charge="2">
          <transition_results>
            <transition_peak replicate="Set1_MPMsubjectA" retention_time="10.12643" start_time="9.692233" end_time="10.52723" area="8250.589" background="2011.447" height="670.0786" fwhm="0.1154667" truncated="false" rank="3" />
            <transition_peak replicate="Set1_MPMsubjectB" retention_time="9.658834" start_time="9.258034" end_time="10.12643" area="6865.51" background="2000.204" height="367.5463" fwhm="0.2830566" truncated="false" rank="5" />
            <transition_peak replicate="Set1_MPMsubjectC" retention_time="9.625433" start_time="9.358233" end_time="10.39363" area="8966.07" background="2387.362" height="429.6709" fwhm="0.2018948" truncated="false" rank="3" />
            <transition_peak replicate="Set1_MPMsubjectD" retention_time="9.558634" start_time="9.157833" end_time="9.725634" area="3985.198" background="1310.462" height="376.8223" fwhm="0.1376284" truncated="false" rank="5" />
            <transition_peak replicate="Set1_MPMsubjectE" retention_time="9.792434" start_time="9.391633" end_time="10.32683" area="5509.144" background="2165.062" height="373.4066" fwhm="0.1963342" truncated="false" rank="5" />
          </transition_results>
          <precursor_mz>843.984692</precursor_mz>
          <product_mz>475.187449</product_mz>
          <collision_energy>25.583449</collision_energy>
        </transition>
        <transition fragment_type="b" fragment_ordinal="6" calc_neutral_mass="660.26025" product_charge="1">
          <transition_results>
            <transition_peak replicate="Set1_MPMsubjectA" retention_time="10.02623" start_time="9.692233" end_time="10.52723" area="4588.253" background="1919.162" height="346.1448" fwhm="0.129899" truncated="false" rank="6" />
            <transition_peak replicate="Set1_MPMsubjectB" retention_time="9.592033" start_time="9.258034" end_time="10.12643" area="4520.342" background="1999.86" height="298.2749" fwhm="0.1790549" truncated="false" rank="6" />
            <transition_peak replicate="Set1_MPMsubjectC" retention_time="9.592033" start_time="9.358233" end_time="10.39363" area="4169.846" background="2387.299" height="277.7095" fwhm="0.172395" truncated="false" rank="6" />
            <transition_peak replicate="Set1_MPMsubjectD" retention_time="9.558634" start_time="9.157833" end_time="9.725634" area="2415.6" background="1551.416" height="221.9074" fwhm="0.1563143" truncated="false" rank="6" />
            <transition_peak replicate="Set1_MPMsubjectE" retention_time="9.926033" start_time="9.391633" end_time="10.32683" area="3339.493" background="2591.187" height="197.5768" fwhm="0.2568441" truncated="false" rank="6" />
          </transition_results>
          <precursor_mz>843.984692</precursor_mz>
          <product_mz>661.267526</product_mz>
          <collision_energy>25.583449</collision_energy>
        </transition>
      </precursor>
    </peptide>
    <peptide sequence="EIFVADGTQGK" auto_manage_children="false" calc_neutral_pep_mass="1163.582253" num_missed_cleavages="0">
      <peptide_results>
        <peptide_result replicate="Set1_MPMsubjectA" peak_count_ratio="1" retention_time="11.05523" />
        <peptide_result replicate="Set1_MPMsubjectB" peak_count_ratio="1" retention_time="11.10533" />
        <peptide_result replicate="Set1_MPMsubjectC" peak_count_ratio="1" retention_time="11.06358" />
        <peptide_result replicate="Set1_MPMsubjectD" peak_count_ratio="1" retention_time="10.75463" />
        <peptide_result replicate="Set1_MPMsubjectE" peak_count_ratio="1" retention_time="11.00513" />
      </peptide_results>
      <precursor charge="2" auto_manage_children="false">
        <precursor_results>
          <precursor_peak replicate="Set1_MPMsubjectA" peak_count_ratio="1" retention_time="10.92998" start_time="10.79638" end_time="11.39758" fwhm="0.3181488" area="3937.156" background="9045.572" truncated="0" identified="false" />
          <precursor_peak replicate="Set1_MPMsubjectB" peak_count_ratio="1" retention_time="10.92998" start_time="10.56258" end_time="11.46438" fwhm="0.3891871" area="2392.636" background="13539" truncated="0" identified="false" />
          <precursor_peak replicate="Set1_MPMsubjectC" peak_count_ratio="1" retention_time="11.06358" start_time="10.46238" end_time="11.36418" fwhm="0.5331518" area="4170.059" background="12799.88" truncated="0" identified="false" />
          <precursor_peak replicate="Set1_MPMsubjectD" peak_count_ratio="1" retention_time="11.03018" start_time="10.22858" end_time="11.06358" fwhm="0.4916488" area="3628.65" background="16249.47" truncated="0" identified="false" />
          <precursor_peak replicate="Set1_MPMsubjectE" peak_count_ratio="1" retention_time="10.96338" start_time="10.46238" end_time="11.26398" fwhm="0.5511275" area="4517.354" background="12424.54" truncated="0" identified="false" />
        </precursor_results>
        <transition fragment_type="y" fragment_ordinal="9" calc_neutral_mass="921.455596" product_charge="1">
          <transition_results>
            <transition_peak replicate="Set1_MPMsubjectA" retention_time="11.09698" start_time="10.79638" end_time="11.39758" area="356.969" background="1385.909" height="65.98524" fwhm="0.05972048" truncated="false" rank="6" />
            <transition_peak replicate="Set1_MPMsubjectB" retention_time="11.06358" start_time="10.56258" end_time="11.46438" area="247.6232" background="2067.401" height="57.02833" fwhm="0.3891871" truncated="false" rank="4" />
            <transition_peak replicate="Set1_MPMsubjectC" retention_time="11.06358" start_time="10.46238" end_time="11.36418" area="465.3828" background="2067.594" height="79.10202" fwhm="0.06718445" truncated="false" rank="5" />
            <transition_peak replicate="Set1_MPMsubjectD" retention_time="10.96338" start_time="10.22858" end_time="11.06358" area="229.5235" background="1924.47" height="51.0948" fwhm="0.400558" truncated="false" rank="4" />
            <transition_peak replicate="Set1_MPMsubjectE" retention_time="10.92998" start_time="10.46238" end_time="11.26398" area="290.6556" background="1856.482" height="46.81816" fwhm="0.2870491" truncated="false" rank="6" />
          </transition_results>
          <precursor_mz>582.798403</precursor_mz>
          <product_mz>922.462872</product_mz>
          <collision_energy>16.180742</collision_energy>
        </transition>
        <transition fragment_type="y" fragment_ordinal="8" calc_neutral_mass="774.387182" product_charge="1">
          <transition_results>
            <transition_peak replicate="Set1_MPMsubjectA" retention_time="11.13038" start_time="10.79638" end_time="11.39758" area="376.1835" background="1383.419" height="65.60692" fwhm="0.03579539" truncated="false" rank="5" />
            <transition_peak replicate="Set1_MPMsubjectB" retention_time="10.59598" start_time="10.56258" end_time="11.46438" area="344.6813" background="2070.704" height="54.33456" fwhm="0.03675914" truncated="false" rank="3" />
            <transition_peak replicate="Set1_MPMsubjectC" retention_time="10.76298" start_time="10.46238" end_time="11.36418" area="436.9732" background="2074.475" height="65.29479" fwhm="0.06346282" truncated="false" rank="6" />
            <transition_peak replicate="Set1_MPMsubjectD" retention_time="10.82978" start_time="10.22858" end_time="11.06358" area="0" background="4264.95" height="13.43622" fwhm="0.007895553" truncated="false" rank="0" />
            <transition_peak replicate="Set1_MPMsubjectE" retention_time="10.82978" start_time="10.46238" end_time="11.26398" area="649.1526" background="1849.929" height="50.66831" fwhm="0.3632075" truncated="false" rank="3" />
          </transition_results>
          <precursor_mz>582.798403</precursor_mz>
          <product_mz>775.394458</product_mz>
          <collision_energy>16.180742</collision_energy>
        </transition>
        <transition fragment_type="y" fragment_ordinal="7" calc_neutral_mass="675.318768" product_charge="1">
          <transition_results>
            <transition_peak replicate="Set1_MPMsubjectA" retention_time="11.09698" start_time="10.79638" end_time="11.39758" area="527.996" background="1385.909" height="45.1155" fwhm="0.05243246" truncated="false" rank="4" />
            <transition_peak replicate="Set1_MPMsubjectB" retention_time="10.76298" start_time="10.56258" end_time="11.46438" area="200.0786" background="2067.649" height="25.19133" fwhm="0.03587591" truncated="false" rank="6" />
            <transition_peak replicate="Set1_MPMsubjectC" retention_time="11.09698" start_time="10.46238" end_time="11.36418" area="592.2113" background="2085.967" height="62.10602" fwhm="0.3634735" truncated="false" rank="3" />
            <transition_peak replicate="Set1_MPMsubjectD" retention_time="10.46238" start_time="10.22858" end_time="11.06358" area="717.2772" background="1919.907" height="89.22902" fwhm="0.04495637" truncated="false" rank="2" />
            <transition_peak replicate="Set1_MPMsubjectE" retention_time="10.72958" start_time="10.46238" end_time="11.26398" area="605.4913" background="1860.83" height="80.98334" fwhm="0.2744906" truncated="false" rank="4" />
          </transition_results>
          <precursor_mz>582.798403</precursor_mz>
          <product_mz>676.326044</product_mz>
          <collision_energy>16.180742</collision_energy>
        </transition>
        <transition fragment_type="y" fragment_ordinal="6" calc_neutral_mass="604.281654" product_charge="1">
          <transition_results>
            <transition_peak replicate="Set1_MPMsubjectA" retention_time="10.92998" start_time="10.79638" end_time="11.39758" area="727.0341" background="1381.978" height="112.6832" fwhm="0.04826172" truncated="false" rank="3" />
            <transition_peak replicate="Set1_MPMsubjectB" retention_time="10.89658" start_time="10.56258" end_time="11.46438" area="427.239" background="2071.153" height="71.85516" fwhm="0.04942347" truncated="false" rank="2" />
            <transition_peak replicate="Set1_MPMsubjectC" retention_time="11.29738" start_time="10.46238" end_time="11.36418" area="816.3233" background="2074.735" height="86.04093" fwhm="0.5331518" truncated="false" rank="2" />
            <transition_peak replicate="Set1_MPMsubjectD" retention_time="10.32878" start_time="10.22858" end_time="11.06358" area="573.1048" background="2173.101" height="75.07982" fwhm="0.06971862" truncated="false" rank="3" />
            <transition_peak replicate="Set1_MPMsubjectE" retention_time="11.13038" start_time="10.46238" end_time="11.26398" area="737.236" background="1860.396" height="62.77927" fwhm="0.5353815" truncated="false" rank="2" />
          </transition_results>
          <precursor_mz>582.798403</precursor_mz>
          <product_mz>605.28893</product_mz>
          <collision_energy>16.180742</collision_energy>
        </transition>
        <transition fragment_type="y" fragment_ordinal="9" calc_neutral_mass="921.455596" product_charge="2">
          <transition_results>
            <transition_peak replicate="Set1_MPMsubjectA" retention_time="11.23058" start_time="10.79638" end_time="11.39758" area="947.139" background="2125.345" height="95.26435" fwhm="0.3181488" truncated="false" rank="2" />
            <transition_peak replicate="Set1_MPMsubjectB" retention_time="10.92998" start_time="10.56258" end_time="11.46438" area="959.8827" background="2069.873" height="83.9256" fwhm="0.2641555" truncated="false" rank="1" />
            <transition_peak replicate="Set1_MPMsubjectC" retention_time="11.06358" start_time="10.46238" end_time="11.36418" area="1322.178" background="2422.602" height="133.377" fwhm="0.4654014" truncated="false" rank="1" />
            <transition_peak replicate="Set1_MPMsubjectD" retention_time="11.03018" start_time="10.22858" end_time="11.06358" area="125.5359" background="4049.268" height="174.0716" fwhm="0.6120778" fwhm_degenerate="true" truncated="false" rank="5" />
            <transition_peak replicate="Set1_MPMsubjectE" retention_time="10.96338" start_time="10.46238" end_time="11.26398" area="1860.068" background="1863.504" height="167.0586" fwhm="0.224829" truncated="false" rank="1" />
          </transition_results>
          <precursor_mz>582.798403</precursor_mz>
          <product_mz>461.735074</product_mz>
          <collision_energy>16.180742</collision_energy>
        </transition>
        <transition fragment_type="b" fragment_ordinal="2" calc_neutral_mass="242.126657" product_charge="1">
          <transition_results>
            <transition_peak replicate="Set1_MPMsubjectA" retention_time="10.92998" start_time="10.79638" end_time="11.39758" area="1001.835" background="1383.013" height="103.1838" fwhm="0.1482014" truncated="false" rank="1" />
            <transition_peak replicate="Set1_MPMsubjectB" retention_time="10.59598" start_time="10.56258" end_time="11.46438" area="213.131" background="3192.223" height="81.06864" fwhm="0.03600817" truncated="false" rank="5" />
            <transition_peak replicate="Set1_MPMsubjectC" retention_time="10.96338" start_time="10.46238" end_time="11.36418" area="536.9902" background="2074.503" height="42.96221" fwhm="0.4313615" truncated="false" rank="4" />
            <transition_peak replicate="Set1_MPMsubjectD" retention_time="10.82978" start_time="10.22858" end_time="11.06358" area="1983.208" background="1917.778" height="85.41197" fwhm="0.4916488" truncated="false" rank="1" />
            <transition_peak replicate="Set1_MPMsubjectE" retention_time="11.09698" start_time="10.46238" end_time="11.26398" area="374.7509" background="3133.401" height="69.43653" fwhm="0.5511275" truncated="false" rank="5" />
          </transition_results>
          <precursor_mz>582.798403</precursor_mz>
          <product_mz>243.133933</product_mz>
          <collision_energy>16.180742</collision_energy>
        </transition>
      </precursor>
      <precursor charge="2" isotope_label="heavy" auto_manage_children="false">
        <precursor_results>
          <precursor_peak replicate="Set1_MPMsubjectA" peak_count_ratio="1" retention_time="11.13038" start_time="10.79638" end_time="11.39758" fwhm="0.1874186" area="4966245" background="68302.8" truncated="0" identified="false" />
          <precursor_peak replicate="Set1_MPMsubjectB" peak_count_ratio="1" retention_time="11.06358" start_time="10.56258" end_time="11.46438" fwhm="0.3166561" area="5767217" background="111937.7" truncated="0" identified="false" />
          <precursor_peak replicate="Set1_MPMsubjectC" peak_count_ratio="1" retention_time="10.99678" start_time="10.46238" end_time="11.36418" fwhm="0.3123926" area="5817774" background="67122.74" truncated="0" identified="false" />
          <precursor_peak replicate="Set1_MPMsubjectD" peak_count_ratio="1" retention_time="10.72958" start_time="10.22858" end_time="11.06358" fwhm="0.2987875" area="4236584" background="76742.85" truncated="0" identified="false" />
          <precursor_peak replicate="Set1_MPMsubjectE" peak_count_ratio="1" retention_time="10.92998" start_time="10.46238" end_time="11.26398" fwhm="0.2437551" area="4160362" background="40872.85" truncated="0" identified="false" />
        </precursor_results>
        <transition fragment_type="y" fragment_ordinal="9" calc_neutral_mass="929.469795" product_charge="1">
          <transition_results>
            <transition_peak replicate="Set1_MPMsubjectA" retention_time="11.13038" start_time="10.79638" end_time="11.39758" area="911527.3" background="7087.092" height="77433.95" fwhm="0.1830616" truncated="false" rank="2" />
            <transition_peak replicate="Set1_MPMsubjectB" retention_time="11.09698" start_time="10.56258" end_time="11.46438" area="1067886" background="13556.18" height="56836.71" fwhm="0.293062" truncated="false" rank="2" />
            <transition_peak replicate="Set1_MPMsubjectC" retention_time="10.99678" start_time="10.46238" end_time="11.36418" area="1052816" background="6489.633" height="55514.41" fwhm="0.303583" truncated="false" rank="2" />
            <transition_peak replicate="Set1_MPMsubjectD" retention_time="10.72958" start_time="10.22858" end_time="11.06358" area="755593.9" background="13029.16" height="42045.39" fwhm="0.2887515" truncated="false" rank="2" />
            <transition_peak replicate="Set1_MPMsubjectE" retention_time="10.92998" start_time="10.46238" end_time="11.26398" area="760045.3" background="4923.879" height="52772.8" fwhm="0.2264575" truncated="false" rank="2" />
          </transition_results>
          <precursor_mz>586.805502</precursor_mz>
          <product_mz>930.477071</product_mz>
          <collision_energy>16.324998</collision_energy>
        </transition>
        <transition fragment_type="y" fragment_ordinal="8" calc_neutral_mass="782.401381" product_charge="1">
          <transition_results>
            <transition_peak replicate="Set1_MPMsubjectA" retention_time="11.13038" start_time="10.79638" end_time="11.39758" area="493559.5" background="7372.464" height="40972.76" fwhm="0.1840801" truncated="false" rank="5" />
            <transition_peak replicate="Set1_MPMsubjectB" retention_time="11.06358" start_time="10.56258" end_time="11.46438" area="567033.6" background="8111.318" height="28799.36" fwhm="0.3166561" truncated="false" rank="5" />
            <transition_peak replicate="Set1_MPMsubjectC" retention_time="10.96338" start_time="10.46238" end_time="11.36418" area="573403" background="10557.31" height="29936.75" fwhm="0.2959122" truncated="false" rank="5" />
            <transition_peak replicate="Set1_MPMsubjectD" retention_time="10.72958" start_time="10.22858" end_time="11.06358" area="415809" background="7035.003" height="23544.71" fwhm="0.2958319" truncated="false" rank="5" />
            <transition_peak replicate="Set1_MPMsubjectE" retention_time="10.92998" start_time="10.46238" end_time="11.26398" area="402305" background="3079.654" height="26801.42" fwhm="0.2383576" truncated="false" rank="5" />
          </transition_results>
          <precursor_mz>586.805502</precursor_mz>
          <product_mz>783.408657</product_mz>
          <collision_energy>16.324998</collision_energy>
        </transition>
        <transition fragment_type="y" fragment_ordinal="7" calc_neutral_mass="683.332967" product_charge="1">
          <transition_results>
            <transition_peak replicate="Set1_MPMsubjectA" retention_time="11.13038" start_time="10.79638" end_time="11.39758" area="1683012" background="17606.34" height="142567.1" fwhm="0.1862772" truncated="false" rank="1" />
            <transition_peak replicate="Set1_MPMsubjectB" retention_time="11.06358" start_time="10.56258" end_time="11.46438" area="1930064" background="36216.09" height="101575.2" fwhm="0.2999624" truncated="false" rank="1" />
            <transition_peak replicate="Set1_MPMsubjectC" retention_time="10.99678" start_time="10.46238" end_time="11.36418" area="1971431" background="15736.45" height="101714.5" fwhm="0.3123926" truncated="false" rank="1" />
            <transition_peak replicate="Set1_MPMsubjectD" retention_time="10.72958" start_time="10.22858" end_time="11.06358" area="1425590" background="22442.59" height="82288.61" fwhm="0.2766945" truncated="false" rank="1" />
            <transition_peak replicate="Set1_MPMsubjectE" retention_time="10.92998" start_time="10.46238" end_time="11.26398" area="1409495" background="11131.73" height="93280.2" fwhm="0.2346775" truncated="false" rank="1" />
          </transition_results>
          <precursor_mz>586.805502</precursor_mz>
          <product_mz>684.340243</product_mz>
          <collision_energy>16.324998</collision_energy>
        </transition>
        <transition fragment_type="y" fragment_ordinal="6" calc_neutral_mass="612.295853" product_charge="1">
          <transition_results>
            <transition_peak replicate="Set1_MPMsubjectA" retention_time="11.13038" start_time="10.79638" end_time="11.39758" area="626205.6" background="16156.12" height="52871.41" fwhm="0.1874186" truncated="false" rank="4" />
            <transition_peak replicate="Set1_MPMsubjectB" retention_time="11.03018" start_time="10.56258" end_time="11.46438" area="731268.5" background="13849.59" height="38245.46" fwhm="0.2931955" truncated="false" rank="4" />
            <transition_peak replicate="Set1_MPMsubjectC" retention_time="10.96338" start_time="10.46238" end_time="11.36418" area="724213.1" background="17860.83" height="39364.3" fwhm="0.2962368" truncated="false" rank="4" />
            <transition_peak replicate="Set1_MPMsubjectD" retention_time="10.72958" start_time="10.22858" end_time="11.06358" area="543547.7" background="13507.26" height="31359.15" fwhm="0.2733607" truncated="false" rank="4" />
            <transition_peak replicate="Set1_MPMsubjectE" retention_time="10.92998" start_time="10.46238" end_time="11.26398" area="526642.8" background="11838.34" height="33345.62" fwhm="0.2437551" truncated="false" rank="4" />
          </transition_results>
          <precursor_mz>586.805502</precursor_mz>
          <product_mz>613.303129</product_mz>
          <collision_energy>16.324998</collision_energy>
        </transition>
        <transition fragment_type="y" fragment_ordinal="9" calc_neutral_mass="929.469795" product_charge="2">
          <transition_results>
            <transition_peak replicate="Set1_MPMsubjectA" retention_time="11.13038" start_time="10.79638" end_time="11.39758" area="394426.3" background="6101.095" height="32779.45" fwhm="0.1820213" truncated="false" rank="6" />
            <transition_peak replicate="Set1_MPMsubjectB" retention_time="11.06358" start_time="10.56258" end_time="11.46438" area="474147.4" background="6756.98" height="24189.55" fwhm="0.3008599" truncated="false" rank="6" />
            <transition_peak replicate="Set1_MPMsubjectC" retention_time="10.92998" start_time="10.46238" end_time="11.36418" area="489558.3" background="3740.707" height="25984.85" fwhm="0.3112668" truncated="false" rank="6" />
            <transition_peak replicate="Set1_MPMsubjectD" retention_time="10.72958" start_time="10.22858" end_time="11.06358" area="348390.1" background="4415.471" height="20594.31" fwhm="0.2677119" truncated="false" rank="6" />
            <transition_peak replicate="Set1_MPMsubjectE" retention_time="10.89658" start_time="10.46238" end_time="11.26398" area="344681.8" background="3829.258" height="23378.63" fwhm="0.2043869" truncated="false" rank="6" />
          </transition_results>
          <precursor_mz>586.805502</precursor_mz>
          <product_mz>465.742174</product_mz>
          <collision_energy>16.324998</collision_energy>
        </transition>
        <transition fragment_type="b" fragment_ordinal="2" calc_neutral_mass="242.126657" product_charge="1">
          <transition_results>
            <transition_peak replicate="Set1_MPMsubjectA" retention_time="11.13038" start_time="10.79638" end_time="11.39758" area="857514.6" background="13979.69" height="72488.52" fwhm="0.1844111" truncated="false" rank="3" />
            <transition_peak replicate="Set1_MPMsubjectB" retention_time="11.06358" start_time="10.56258" end_time="11.46438" area="996817.8" background="33447.52" height="53153.41" fwhm="0.2930745" truncated="false" rank="3" />
            <transition_peak replicate="Set1_MPMsubjectC" retention_time="10.96338" start_time="10.46238" end_time="11.36418" area="1006353" background="12737.82" height="51208.18" fwhm="0.3045719" truncated="false" rank="3" />
            <transition_peak replicate="Set1_MPMsubjectD" retention_time="10.72958" start_time="10.22858" end_time="11.06358" area="747653.7" background="16313.37" height="42421.9" fwhm="0.2987875" truncated="false" rank="3" />
            <transition_peak replicate="Set1_MPMsubjectE" retention_time="10.92998" start_time="10.46238" end_time="11.26398" area="717192" background="6069.987" height="46832.96" fwhm="0.2420629" truncated="false" rank="3" />
          </transition_results>
          <precursor_mz>586.805502</precursor_mz>
          <product_mz>243.133933</product_mz>
          <collision_energy>16.324998</collision_energy>
        </transition>
      </precursor>
      <precursor charge="3" auto_manage_children="false">
        <precursor_results>
          <precursor_peak replicate="Set1_MPMsubjectA" peak_count_ratio="1" retention_time="11.06358" start_time="10.79638" end_time="11.39758" fwhm="0.2111931" area="16315.97" background="27939.9" truncated="0" identified="false" />
          <precursor_peak replicate="Set1_MPMsubjectB" peak_count_ratio="1" retention_time="11.06358" start_time="10.56258" end_time="11.46438" fwhm="0.5770012" area="25290.09" background="26107.15" truncated="0" identified="false" />
          <precursor_peak replicate="Set1_MPMsubjectC" peak_count_ratio="1" retention_time="10.89658" start_time="10.46238" end_time="11.36418" fwhm="0.3291262" area="17190.65" background="33849.18" truncated="0" identified="false" />
          <precursor_peak replicate="Set1_MPMsubjectD" peak_count_ratio="1" retention_time="10.22858" start_time="10.22858" end_time="11.06358" fwhm="0.3371691" area="12499.38" background="34888.55" truncated="0" identified="false" />
          <precursor_peak replicate="Set1_MPMsubjectE" peak_count_ratio="1" retention_time="10.89658" start_time="10.46238" end_time="11.26398" fwhm="0.6156387" area="5597.401" background="42368.41" truncated="0" identified="false" />
        </precursor_results>
        <transition fragment_type="y" fragment_ordinal="6" calc_neutral_mass="604.281654" product_charge="1">
          <transition_results>
            <transition_peak replicate="Set1_MPMsubjectA" retention_time="11.26398" start_time="10.79638" end_time="11.39758" area="34.11026" background="1385.52" height="10.07305" fwhm="0.05945623" truncated="false" rank="6" />
            <transition_peak replicate="Set1_MPMsubjectB" retention_time="11.29738" start_time="10.56258" end_time="11.46438" area="192.5718" background="2074.546" height="35.84143" fwhm="0.09920447" truncated="false" rank="5" />
            <transition_peak replicate="Set1_MPMsubjectC" retention_time="10.86318" start_time="10.46238" end_time="11.36418" area="436.1092" background="2080.492" height="60.0304" fwhm="0.06399056" truncated="false" rank="5" />
            <transition_peak replicate="Set1_MPMsubjectD" retention_time="10.99678" start_time="10.22858" end_time="11.06358" area="234.313" background="1923.606" height="30.30945" fwhm="0.3090453" truncated="false" rank="6" />
            <transition_peak replicate="Set1_MPMsubjectE" retention_time="11.06358" start_time="10.46238" end_time="11.26398" area="313.5865" background="1853.597" height="59.14639" fwhm="0.06581276" truncated="false" rank="6" />
          </transition_results>
          <precursor_mz>388.868027</precursor_mz>
          <product_mz>605.28893</product_mz>
          <collision_energy>9.199249</collision_energy>
        </transition>
        <transition fragment_type="y" fragment_ordinal="5" calc_neutral_mass="489.254711" product_charge="1">
          <transition_results>
            <transition_peak replicate="Set1_MPMsubjectA" retention_time="10.82978" start_time="10.79638" end_time="11.39758" area="1209.993" background="1387.351" height="138.1105" fwhm="0.07784472" fwhm_degenerate="true" truncated="false" rank="4" />
            <transition_peak replicate="Set1_MPMsubjectB" retention_time="10.62938" start_time="10.56258" end_time="11.46438" area="250.7168" background="2073.701" height="38.80657" fwhm="0.08783771" fwhm_degenerate="true" truncated="false" rank="4" />
            <transition_peak replicate="Set1_MPMsubjectC" retention_time="10.46238" start_time="10.46238" end_time="11.36418" area="560.5075" background="2089.384" height="64.12223" fwhm="0.04744263" fwhm_degenerate="true" truncated="false" rank="4" />
            <transition_peak replicate="Set1_MPMsubjectD" retention_time="10.22858" start_time="10.22858" end_time="11.06358" area="2693.955" background="1925.818" height="380.5032" fwhm="0.1331346" fwhm_degenerate="true" truncated="false" rank="2" />
            <transition_peak replicate="Set1_MPMsubjectE" retention_time="10.46238" start_time="10.46238" end_time="11.26398" area="1066.036" background="2582.118" height="303.4269" fwhm="0.04389403" fwhm_degenerate="true" truncated="false" rank="2" />
          </transition_results>
          <precursor_mz>388.868027</precursor_mz>
          <product_mz>490.261987</product_mz>
          <collision_energy>9.199249</collision_energy>
        </transition>
        <transition fragment_type="y" fragment_ordinal="3" calc_neutral_mass="331.185569" product_charge="1">
          <transition_results>
            <transition_peak replicate="Set1_MPMsubjectA" retention_time="11.19718" start_time="10.79638" end_time="11.39758" area="1893.982" background="1385.187" height="188.8105" fwhm="0.1477735" truncated="false" rank="2" />
            <transition_peak replicate="Set1_MPMsubjectB" retention_time="11.13038" start_time="10.56258" end_time="11.46438" area="1401.805" background="2077.125" height="121.3952" fwhm="0.07121007" truncated="false" rank="2" />
            <transition_peak replicate="Set1_MPMsubjectC" retention_time="10.86318" start_time="10.46238" end_time="11.36418" area="1523.275" background="2078.589" height="85.70959" fwhm="0.09280595" truncated="false" rank="2" />
            <transition_peak replicate="Set1_MPMsubjectD" retention_time="10.72958" start_time="10.22858" end_time="11.06358" area="1265.552" background="2457.643" height="99.80603" fwhm="0.09142738" truncated="false" rank="4" />
            <transition_peak replicate="Set1_MPMsubjectE" retention_time="10.89658" start_time="10.46238" end_time="11.26398" area="1000.588" background="2674.865" height="90.84669" fwhm="0.4550902" truncated="false" rank="4" />
          </transition_results>
          <precursor_mz>388.868027</precursor_mz>
          <product_mz>332.192845</product_mz>
          <collision_energy>9.199249</collision_energy>
        </transition>
        <transition fragment_type="y" fragment_ordinal="2" calc_neutral_mass="203.126991" product_charge="1">
          <transition_results>
            <transition_peak replicate="Set1_MPMsubjectA" retention_time="11.06358" start_time="10.79638" end_time="11.39758" area="464.2461" background="2000.492" height="51.42113" fwhm="0.09626658" truncated="false" rank="5" />
            <transition_peak replicate="Set1_MPMsubjectB" retention_time="11.33078" start_time="10.56258" end_time="11.46438" area="288.7125" background="2122.583" height="32.93876" fwhm="0.5770012" truncated="false" rank="3" />
            <transition_peak replicate="Set1_MPMsubjectC" retention_time="10.46238" start_time="10.46238" end_time="11.36418" area="0" background="4178.051" height="0" fwhm="0" fwhm_degenerate="true" truncated="false" rank="0" />
            <transition_peak replicate="Set1_MPMsubjectD" retention_time="10.99678" start_time="10.22858" end_time="11.06358" area="369.1027" background="2097.258" height="41.31972" fwhm="0.3371691" truncated="false" rank="5" />
            <transition_peak replicate="Set1_MPMsubjectE" retention_time="11.09698" start_time="10.46238" end_time="11.26398" area="449.067" background="2427.176" height="41.02248" fwhm="0.6156387" truncated="false" rank="5" />
          </transition_results>
          <precursor_mz>388.868027</precursor_mz>
          <product_mz>204.134267</product_mz>
          <collision_energy>9.199249</collision_energy>
        </transition>
        <transition fragment_type="y" fragment_ordinal="8" calc_neutral_mass="774.387182" product_charge="2">
          <transition_results>
            <transition_peak replicate="Set1_MPMsubjectA" retention_time="11.06358" start_time="10.79638" end_time="11.39758" area="11425.05" background="19914.17" height="838.9106" fwhm="0.2111931" truncated="false" rank="1" />
            <transition_peak replicate="Set1_MPMsubjectB" retention_time="11.06358" start_time="10.56258" end_time="11.46438" area="23156.29" background="14395.31" height="863.3528" fwhm="0.2855533" truncated="false" rank="1" />
            <transition_peak replicate="Set1_MPMsubjectC" retention_time="10.89658" start_time="10.46238" end_time="11.36418" area="13943.6" background="20351.38" height="571.9227" fwhm="0.3291262" truncated="false" rank="1" />
            <transition_peak replicate="Set1_MPMsubjectD" retention_time="10.46238" start_time="10.22858" end_time="11.06358" area="6446.93" background="23228.92" height="376.1057" fwhm="0.1406058" truncated="false" rank="1" />
            <transition_peak replicate="Set1_MPMsubjectE" retention_time="10.89658" start_time="10.46238" end_time="11.26398" area="1040.703" background="30736.95" height="373.8237" fwhm="0.1215699" truncated="false" rank="3" />
          </transition_results>
          <precursor_mz>388.868027</precursor_mz>
          <product_mz>388.200867</product_mz>
          <collision_energy>9.199249</collision_energy>
        </transition>
        <transition fragment_type="b" fragment_ordinal="2" calc_neutral_mass="242.126657" product_charge="1">
          <transition_results>
            <transition_peak replicate="Set1_MPMsubjectA" retention_time="10.86318" start_time="10.79638" end_time="11.39758" area="1288.594" background="1867.177" height="106.0907" fwhm="0.1192929" fwhm_degenerate="true" truncated="false" rank="3" />
            <transition_peak replicate="Set1_MPMsubjectB" retention_time="10.59598" start_time="10.56258" end_time="11.46438" area="0" background="3363.885" height="90.51484" fwhm="0.04828925" truncated="false" rank="0" />
            <transition_peak replicate="Set1_MPMsubjectC" retention_time="10.76298" start_time="10.46238" end_time="11.36418" area="727.1552" background="3071.282" height="124.1443" fwhm="0.0493418" truncated="false" rank="3" />
            <transition_peak replicate="Set1_MPMsubjectD" retention_time="10.56258" start_time="10.22858" end_time="11.06358" area="1489.526" background="3255.309" height="94.5826" fwhm="0.3323935" truncated="false" rank="3" />
            <transition_peak replicate="Set1_MPMsubjectE" retention_time="10.72958" start_time="10.46238" end_time="11.26398" area="1727.42" background="2093.703" height="94.09891" fwhm="0.3050352" truncated="false" rank="1" />
          </transition_results>
          <precursor_mz>388.868027</precursor_mz>
          <product_mz>243.133933</product_mz>
          <collision_energy>9.199249</collision_energy>
        </transition>
      </precursor>
      <precursor charge="3" isotope_label="heavy" auto_manage_children="false">
        <precursor_results>
          <precursor_peak replicate="Set1_MPMsubjectA" peak_count_ratio="1" retention_time="11.09698" start_time="10.79638" end_time="11.39758" fwhm="0.4239408" area="19748.01" background="26990.62" truncated="0" identified="false" />
          <precursor_peak replicate="Set1_MPMsubjectB" peak_count_ratio="1" retention_time="11.36418" start_time="10.56258" end_time="11.46438" fwhm="0.5004222" area="15054.08" background="35454.97" truncated="0" identified="false" />
          <precursor_peak replicate="Set1_MPMsubjectC" peak_count_ratio="1" retention_time="11.29738" start_time="10.46238" end_time="11.36418" fwhm="0.4160431" area="22320.96" background="36189.67" truncated="0" identified="false" />
          <precursor_peak replicate="Set1_MPMsubjectD" peak_count_ratio="1" retention_time="11.03018" start_time="10.22858" end_time="11.06358" fwhm="0.6688351" area="3162.588" background="43000.41" truncated="0" identified="false" />
          <precursor_peak replicate="Set1_MPMsubjectE" peak_count_ratio="1" retention_time="11.23058" start_time="10.46238" end_time="11.26398" fwhm="0.2281368" area="9013.791" background="46911.03" truncated="0" identified="false" />
        </precursor_results>
        <transition fragment_type="y" fragment_ordinal="6" calc_neutral_mass="612.295853" product_charge="1">
          <transition_results>
            <transition_peak replicate="Set1_MPMsubjectA" retention_time="11.16378" start_time="10.79638" end_time="11.39758" area="127.708" background="1382.613" height="28.80495" fwhm="0.06596117" truncated="false" rank="5" />
            <transition_peak replicate="Set1_MPMsubjectB" retention_time="10.72958" start_time="10.56258" end_time="11.46438" area="289.1139" background="2076.644" height="56.66192" fwhm="0.07101563" truncated="false" rank="6" />
            <transition_peak replicate="Set1_MPMsubjectC" retention_time="10.96338" start_time="10.46238" end_time="11.36418" area="0" background="3243.546" height="17.534" fwhm="0.031452" truncated="false" rank="0" />
            <transition_peak replicate="Set1_MPMsubjectD" retention_time="10.26198" start_time="10.22858" end_time="11.06358" area="180.0463" background="1921.757" height="25.91222" fwhm="0.06498919" truncated="false" rank="5" />
            <transition_peak replicate="Set1_MPMsubjectE" retention_time="11.09698" start_time="10.46238" end_time="11.26398" area="52.64042" background="1854.597" height="7.255371" fwhm="0.2281368" truncated="false" rank="5" />
          </transition_results>
          <precursor_mz>391.539427</precursor_mz>
          <product_mz>613.303129</product_mz>
          <collision_energy>9.295419</collision_energy>
        </transition>
        <transition fragment_type="y" fragment_ordinal="5" calc_neutral_mass="497.26891" product_charge="1">
          <transition_results>
            <transition_peak replicate="Set1_MPMsubjectA" retention_time="11.16378" start_time="10.79638" end_time="11.39758" area="498.5941" background="1385.982" height="58.93107" fwhm="0.3463152" truncated="false" rank="3" />
            <transition_peak replicate="Set1_MPMsubjectB" retention_time="10.86318" start_time="10.56258" end_time="11.46438" area="394.4819" background="2079.4" height="32.91567" fwhm="0.07341686" truncated="false" rank="5" />
            <transition_peak replicate="Set1_MPMsubjectC" retention_time="10.89658" start_time="10.46238" end_time="11.36418" area="1358.547" background="2074.503" height="118.3119" fwhm="0.06646892" truncated="false" rank="3" />
            <transition_peak replicate="Set1_MPMsubjectD" retention_time="10.76298" start_time="10.22858" end_time="11.06358" area="879.7489" background="1924.34" height="125.4698" fwhm="0.08098798" truncated="false" rank="1" />
            <transition_peak replicate="Set1_MPMsubjectE" retention_time="10.89658" start_time="10.46238" end_time="11.26398" area="402.614" background="1856.033" height="75.24234" fwhm="0.06653109" truncated="false" rank="4" />
          </transition_results>
          <precursor_mz>391.539427</precursor_mz>
          <product_mz>498.276186</product_mz>
          <collision_energy>9.295419</collision_energy>
        </transition>
        <transition fragment_type="y" fragment_ordinal="3" calc_neutral_mass="339.199768" product_charge="1">
          <transition_results>
            <transition_peak replicate="Set1_MPMsubjectA" retention_time="11.33078" start_time="10.79638" end_time="11.39758" area="615.3846" background="1386.173" height="51.91286" fwhm="0.4239408" truncated="false" rank="2" />
            <transition_peak replicate="Set1_MPMsubjectB" retention_time="10.59598" start_time="10.56258" end_time="11.46438" area="793.9326" background="2076.364" height="54.54866" fwhm="0.05547355" fwhm_degenerate="true" truncated="false" rank="3" />
            <transition_peak replicate="Set1_MPMsubjectC" retention_time="11.16378" start_time="10.46238" end_time="11.36418" area="1167.921" background="2078.198" height="79.40434" fwhm="0.268126" truncated="false" rank="4" />
            <transition_peak replicate="Set1_MPMsubjectD" retention_time="10.86318" start_time="10.22858" end_time="11.06358" area="537.7405" background="1925.77" height="30.77132" fwhm="0.6688351" truncated="false" rank="4" />
            <transition_peak replicate="Set1_MPMsubjectE" retention_time="11.09698" start_time="10.46238" end_time="11.26398" area="1003.839" background="1857.764" height="117.6634" fwhm="0.07850808" truncated="false" rank="3" />
          </transition_results>
          <precursor_mz>391.539427</precursor_mz>
          <product_mz>340.207044</product_mz>
          <collision_energy>9.295419</collision_energy>
        </transition>
        <transition fragment_type="y" fragment_ordinal="2" calc_neutral_mass="211.14119" product_charge="1">
          <transition_results>
            <transition_peak replicate="Set1_MPMsubjectA" retention_time="10.99678" start_time="10.79638" end_time="11.39758" area="0" background="2620.018" height="19.91145" fwhm="0.1756736" truncated="false" rank="0" />
            <transition_peak replicate="Set1_MPMsubjectB" retention_time="11.13038" start_time="10.56258" end_time="11.46438" area="713.0575" background="3065.085" height="73.38901" fwhm="0.5004222" truncated="false" rank="4" />
            <transition_peak replicate="Set1_MPMsubjectC" retention_time="11.13038" start_time="10.46238" end_time="11.36418" area="2119.692" background="2088.806" height="112.9406" fwhm="0.4160431" truncated="false" rank="2" />
            <transition_peak replicate="Set1_MPMsubjectD" retention_time="10.39558" start_time="10.22858" end_time="11.06358" area="865.9755" background="2936.18" height="81.59797" fwhm="0.06751852" truncated="false" rank="2" />
            <transition_peak replicate="Set1_MPMsubjectE" retention_time="10.59598" start_time="10.46238" end_time="11.26398" area="2072.417" background="2205.783" height="152.5483" fwhm="0.08824852" truncated="false" rank="2" />
          </transition_results>
          <precursor_mz>391.539427</precursor_mz>
          <product_mz>212.148466</product_mz>
          <collision_energy>9.295419</collision_energy>
        </transition>
        <transition fragment_type="y" fragment_ordinal="8" calc_neutral_mass="782.401381" product_charge="2">
          <transition_results>
            <transition_peak replicate="Set1_MPMsubjectA" retention_time="11.09698" start_time="10.79638" end_time="11.39758" area="18122.59" background="17980.78" height="792.5839" fwhm="0.3334618" truncated="false" rank="1" />
            <transition_peak replicate="Set1_MPMsubjectB" retention_time="11.36418" start_time="10.56258" end_time="11.46438" area="11589.89" background="24081.18" height="418.618" fwhm="0.707392" fwhm_degenerate="true" truncated="false" rank="1" />
            <transition_peak replicate="Set1_MPMsubjectC" retention_time="11.29738" start_time="10.46238" end_time="11.36418" area="17674.8" background="22255.89" height="744.5811" fwhm="0.672125" fwhm_degenerate="true" truncated="false" rank="1" />
            <transition_peak replicate="Set1_MPMsubjectD" retention_time="11.03018" start_time="10.22858" end_time="11.06358" area="0" background="32373.3" height="423.5275" fwhm="0.05884424" fwhm_degenerate="true" truncated="false" rank="0" />
            <transition_peak replicate="Set1_MPMsubjectE" retention_time="11.23058" start_time="10.46238" end_time="11.26398" area="5482.28" background="35696.34" height="854.0983" fwhm="0.06011017" fwhm_degenerate="true" truncated="false" rank="1" />
          </transition_results>
          <precursor_mz>391.539427</precursor_mz>
          <product_mz>392.207967</product_mz>
          <collision_energy>9.295419</collision_energy>
        </transition>
        <transition fragment_type="b" fragment_ordinal="2" calc_neutral_mass="242.126657" product_charge="1">
          <transition_results>
            <transition_peak replicate="Set1_MPMsubjectA" retention_time="11.23058" start_time="10.79638" end_time="11.39758" area="383.7301" background="2235.055" height="44.66594" fwhm="0.4081449" truncated="false" rank="4" />
            <transition_peak replicate="Set1_MPMsubjectB" retention_time="11.06358" start_time="10.56258" end_time="11.46438" area="1273.604" background="2076.295" height="70.36063" fwhm="0.4625082" truncated="false" rank="2" />
            <transition_peak replicate="Set1_MPMsubjectC" retention_time="11.16378" start_time="10.46238" end_time="11.36418" area="0" background="4448.72" height="67.80072" fwhm="0.09267497" truncated="false" rank="0" />
            <transition_peak replicate="Set1_MPMsubjectD" retention_time="10.49578" start_time="10.22858" end_time="11.06358" area="699.077" background="1919.066" height="37.47828" fwhm="0.2669678" truncated="false" rank="3" />
            <transition_peak replicate="Set1_MPMsubjectE" retention_time="10.49578" start_time="10.46238" end_time="11.26398" area="0" background="3440.512" height="33.92843" fwhm="0.1647998" truncated="false" rank="0" />
          </transition_results>
          <precursor_mz>391.539427</precursor_mz>
          <product_mz>243.133933</product_mz>
          <collision_energy>9.295419</collision_energy>
        </transition>
      </precursor>
    </peptide>
    <peptide sequence="GEDFTETDVK" auto_manage_children="false" calc_neutral_pep_mass="1139.498249" num_missed_cleavages="0">
      <peptide_results>
        <peptide_result replicate="Set1_MPMsubjectA" peak_count_ratio="1" retention_time="9.911183" />
        <peptide_result replicate="Set1_MPMsubjectB" peak_count_ratio="1" retention_time="9.309983" />
        <peptide_result replicate="Set1_MPMsubjectC" peak_count_ratio="1" retention_time="9.410183" />
        <peptide_result replicate="Set1_MPMsubjectD" peak_count_ratio="1" retention_time="9.226483" />
        <peptide_result replicate="Set1_MPMsubjectE" peak_count_ratio="1" retention_time="9.610583" />
      </peptide_results>
      <precursor charge="2" auto_manage_children="false">
        <precursor_results>
          <precursor_peak replicate="Set1_MPMsubjectA" peak_count_ratio="1" retention_time="9.911183" start_time="9.577184" end_time="10.24518" fwhm="0.333848" area="6141.064" background="12563.67" truncated="0" identified="false" />
          <precursor_peak replicate="Set1_MPMsubjectB" peak_count_ratio="1" retention_time="9.309983" start_time="8.909184" end_time="9.710783" fwhm="0.4091551" area="8601.365" background="12390.83" truncated="0" identified="false" />
          <precursor_peak replicate="Set1_MPMsubjectC" peak_count_ratio="1" retention_time="9.410183" start_time="9.042784" end_time="9.844383" fwhm="0.2493563" area="6942.952" background="13611.43" truncated="0" identified="false" />
          <precursor_peak replicate="Set1_MPMsubjectD" peak_count_ratio="1" retention_time="9.209784" start_time="8.875783" end_time="9.710783" fwhm="0.2174001" area="7921.97" background="15376.21" truncated="0" identified="false" />
          <precursor_peak replicate="Set1_MPMsubjectE" peak_count_ratio="1" retention_time="9.610583" start_time="9.276584" end_time="9.977983" fwhm="0.3848393" area="4856.584" background="12078.77" truncated="0" identified="false" />
        </precursor_results>
        <transition fragment_type="y" fragment_ordinal="8" calc_neutral_mass="953.434192" product_charge="1">
          <transition_results>
            <transition_peak replicate="Set1_MPMsubjectA" retention_time="9.911183" start_time="9.577184" end_time="10.24518" area="970.2822" background="1531.839" height="93.52359" fwhm="0.205183" truncated="false" rank="4" />
            <transition_peak replicate="Set1_MPMsubjectB" retention_time="9.276584" start_time="8.909184" end_time="9.710783" area="1104.955" background="1841.305" height="108.0128" fwhm="0.1275194" truncated="false" rank="5" />
            <transition_peak replicate="Set1_MPMsubjectC" retention_time="9.476983" start_time="9.042784" end_time="9.844383" area="1147.594" background="1846.258" height="134.4276" fwhm="0.0720413" truncated="false" rank="4" />
            <transition_peak replicate="Set1_MPMsubjectD" retention_time="9.209784" start_time="8.875783" end_time="9.710783" area="815.9937" background="1926.656" height="93.16602" fwhm="0.144946" truncated="false" rank="5" />
            <transition_peak replicate="Set1_MPMsubjectE" retention_time="9.610583" start_time="9.276584" end_time="9.977983" area="357.8832" background="1622.929" height="41.06628" fwhm="0.0838924" truncated="false" rank="6" />
          </transition_results>
          <precursor_mz>570.7564</precursor_mz>
          <product_mz>954.441468</product_mz>
          <collision_energy>15.74723</collision_energy>
        </transition>
        <transition fragment_type="y" fragment_ordinal="7" calc_neutral_mass="838.407249" product_charge="1">
          <transition_results>
            <transition_peak replicate="Set1_MPMsubjectA" retention_time="10.01138" start_time="9.577184" end_time="10.24518" area="437.4207" background="1529.659" height="34.19939" fwhm="0.333848" truncated="false" rank="5" />
            <transition_peak replicate="Set1_MPMsubjectB" retention_time="9.243183" start_time="8.909184" end_time="9.710783" area="354.5807" background="1847.401" height="44.46024" fwhm="0.06182001" truncated="false" rank="6" />
            <transition_peak replicate="Set1_MPMsubjectC" retention_time="9.376783" start_time="9.042784" end_time="9.844383" area="156.745" background="2200.883" height="38.31045" fwhm="0.1303051" truncated="false" rank="6" />
            <transition_peak replicate="Set1_MPMsubjectD" retention_time="9.209784" start_time="8.875783" end_time="9.710783" area="894.3531" background="1923.015" height="135.7115" fwhm="0.05533187" truncated="false" rank="4" />
            <transition_peak replicate="Set1_MPMsubjectE" retention_time="9.610583" start_time="9.276584" end_time="9.977983" area="372.4958" background="1628.659" height="31.78072" fwhm="0.2592178" truncated="false" rank="5" />
          </transition_results>
          <precursor_mz>570.7564</precursor_mz>
          <product_mz>839.414525</product_mz>
          <collision_energy>15.74723</collision_energy>
        </transition>
        <transition fragment_type="y" fragment_ordinal="6" calc_neutral_mass="691.338835" product_charge="1">
          <transition_results>
            <transition_peak replicate="Set1_MPMsubjectA" retention_time="10.04478" start_time="9.577184" end_time="10.24518" area="1040.663" background="1535.071" height="75.04619" fwhm="0.3033422" truncated="false" rank="3" />
            <transition_peak replicate="Set1_MPMsubjectB" retention_time="9.276584" start_time="8.909184" end_time="9.710783" area="1446.26" background="1847.273" height="109.0388" fwhm="0.201904" truncated="false" rank="3" />
            <transition_peak replicate="Set1_MPMsubjectC" retention_time="9.443583" start_time="9.042784" end_time="9.844383" area="1232.384" background="1849.554" height="136.8931" fwhm="0.1146775" truncated="false" rank="2" />
            <transition_peak replicate="Set1_MPMsubjectD" retention_time="9.276584" start_time="8.875783" end_time="9.710783" area="416.9926" background="2886.096" height="101.2469" fwhm="0.130163" truncated="false" rank="6" />
            <transition_peak replicate="Set1_MPMsubjectE" retention_time="9.610583" start_time="9.276584" end_time="9.977983" area="769.1938" background="1624.792" height="89.48546" fwhm="0.2228613" truncated="false" rank="4" />
          </transition_results>
          <precursor_mz>570.7564</precursor_mz>
          <product_mz>692.346111</product_mz>
          <collision_energy>15.74723</collision_energy>
        </transition>
        <transition fragment_type="y" fragment_ordinal="5" calc_neutral_mass="590.291156" product_charge="1">
          <transition_results>
            <transition_peak replicate="Set1_MPMsubjectA" retention_time="9.810984" start_time="9.577184" end_time="10.24518" area="0" background="2891.217" height="77.45834" fwhm="0.04688356" truncated="false" rank="0" />
            <transition_peak replicate="Set1_MPMsubjectB" retention_time="9.276584" start_time="8.909184" end_time="9.710783" area="1787.811" background="1845.405" height="143.5766" fwhm="0.248915" truncated="false" rank="2" />
            <transition_peak replicate="Set1_MPMsubjectC" retention_time="9.343384" start_time="9.042784" end_time="9.844383" area="1210.267" background="1845.412" height="105.097" fwhm="0.1681589" truncated="false" rank="3" />
            <transition_peak replicate="Set1_MPMsubjectD" retention_time="9.209784" start_time="8.875783" end_time="9.710783" area="2316.003" background="1927.049" height="125.0654" fwhm="0.2174001" truncated="false" rank="1" />
            <transition_peak replicate="Set1_MPMsubjectE" retention_time="9.643983" start_time="9.276584" end_time="9.977983" area="789.899" background="2300.886" height="72.64175" fwhm="0.3848393" truncated="false" rank="3" />
          </transition_results>
          <precursor_mz>570.7564</precursor_mz>
          <product_mz>591.298432</product_mz>
          <collision_energy>15.74723</collision_energy>
        </transition>
        <transition fragment_type="b" fragment_ordinal="2" calc_neutral_mass="186.064057" product_charge="1">
          <transition_results>
            <transition_peak replicate="Set1_MPMsubjectA" retention_time="9.911183" start_time="9.577184" end_time="10.24518" area="2330.563" background="3149.963" height="172.493" fwhm="0.2803188" truncated="false" rank="1" />
            <transition_peak replicate="Set1_MPMsubjectB" retention_time="9.309983" start_time="8.909184" end_time="9.710783" area="2688.733" background="3163.021" height="212.5445" fwhm="0.204654" truncated="false" rank="1" />
            <transition_peak replicate="Set1_MPMsubjectC" retention_time="9.410183" start_time="9.042784" end_time="9.844383" area="3007.463" background="2649.572" height="239.6013" fwhm="0.2493563" truncated="false" rank="1" />
            <transition_peak replicate="Set1_MPMsubjectD" retention_time="9.209784" start_time="8.875783" end_time="9.710783" area="2169.39" background="4428.094" height="310.8399" fwhm="0.06888249" truncated="false" rank="2" />
            <transition_peak replicate="Set1_MPMsubjectE" retention_time="9.610583" start_time="9.276584" end_time="9.977983" area="1363.115" background="3273.139" height="144.7511" fwhm="0.3631471" truncated="false" rank="1" />
          </transition_results>
          <precursor_mz>570.7564</precursor_mz>
          <product_mz>187.071333</product_mz>
          <collision_energy>15.74723</collision_energy>
        </transition>
        <transition fragment_type="b" fragment_ordinal="3" calc_neutral_mass="301.091" product_charge="1">
          <transition_results>
            <transition_peak replicate="Set1_MPMsubjectA" retention_time="9.911183" start_time="9.577184" end_time="10.24518" area="1362.135" background="1925.916" height="87.28314" fwhm="0.3297617" truncated="false" rank="2" />
            <transition_peak replicate="Set1_MPMsubjectB" retention_time="9.243183" start_time="8.909184" end_time="9.710783" area="1219.026" background="1846.424" height="92.18502" fwhm="0.4091551" truncated="false" rank="4" />
            <transition_peak replicate="Set1_MPMsubjectC" retention_time="9.443583" start_time="9.042784" end_time="9.844383" area="188.4994" background="3219.755" height="93.70912" fwhm="0.05221539" truncated="false" rank="5" />
            <transition_peak replicate="Set1_MPMsubjectD" retention_time="9.209784" start_time="8.875783" end_time="9.710783" area="1309.238" background="2285.302" height="109.2433" fwhm="0.06746362" truncated="false" rank="3" />
            <transition_peak replicate="Set1_MPMsubjectE" retention_time="9.610583" start_time="9.276584" end_time="9.977983" area="1203.997" background="1628.362" height="66.85591" fwhm="0.2894209" truncated="false" rank="2" />
          </transition_results>
          <precursor_mz>570.7564</precursor_mz>
          <product_mz>302.098276</product_mz>
          <collision_energy>15.74723</collision_energy>
        </transition>
      </precursor>
      <precursor charge="2" isotope_label="heavy" auto_manage_children="false">
        <precursor_results>
          <precursor_peak replicate="Set1_MPMsubjectA" peak_count_ratio="1" retention_time="9.911183" start_time="9.577184" end_time="10.24518" fwhm="0.1970043" area="2526350" background="59616.72" truncated="0" identified="false" />
          <precursor_peak replicate="Set1_MPMsubjectB" peak_count_ratio="1" retention_time="9.309983" start_time="8.909184" end_time="9.710783" fwhm="0.2080115" area="2482429" background="34950.96" truncated="0" identified="false" />
          <precursor_peak replicate="Set1_MPMsubjectC" peak_count_ratio="1" retention_time="9.410183" start_time="9.042784" end_time="9.844383" fwhm="0.2234973" area="2630725" background="48284.67" truncated="0" identified="false" />
          <precursor_peak replicate="Set1_MPMsubjectD" peak_count_ratio="1" retention_time="9.243183" start_time="8.875783" end_time="9.710783" fwhm="0.1799713" area="2124538" background="42583.59" truncated="0" identified="false" />
          <precursor_peak replicate="Set1_MPMsubjectE" peak_count_ratio="1" retention_time="9.610583" start_time="9.276584" end_time="9.977983" fwhm="0.1804615" area="2088128" background="43060.96" truncated="0" identified="false" />
        </precursor_results>
        <transition fragment_type="y" fragment_ordinal="8" calc_neutral_mass="961.448391" product_charge="1">
          <transition_results>
            <transition_peak replicate="Set1_MPMsubjectA" retention_time="9.911183" start_time="9.577184" end_time="10.24518" area="512311" background="6815.471" height="40398.31" fwhm="0.19482" truncated="false" rank="2" />
            <transition_peak replicate="Set1_MPMsubjectB" retention_time="9.309983" start_time="8.909184" end_time="9.710783" area="499159.9" background="5480.854" height="38335.07" fwhm="0.1993487" truncated="false" rank="2" />
            <transition_peak replicate="Set1_MPMsubjectC" retention_time="9.410183" start_time="9.042784" end_time="9.844383" area="530156.5" background="6178.785" height="36290.37" fwhm="0.2234973" truncated="false" rank="2" />
            <transition_peak replicate="Set1_MPMsubjectD" retention_time="9.243183" start_time="8.875783" end_time="9.710783" area="433102.8" background="5168.771" height="35733.58" fwhm="0.1799713" truncated="false" rank="2" />
            <transition_peak replicate="Set1_MPMsubjectE" retention_time="9.610583" start_time="9.276584" end_time="9.977983" area="405645.2" background="6416.242" height="34788.95" fwhm="0.1744284" truncated="false" rank="2" />
          </transition_results>
          <precursor_mz>574.7635</precursor_mz>
          <product_mz>962.455667</product_mz>
          <collision_energy>15.891486</collision_energy>
        </transition>
        <transition fragment_type="y" fragment_ordinal="7" calc_neutral_mass="846.421448" product_charge="1">
          <transition_results>
            <transition_peak replicate="Set1_MPMsubjectA" retention_time="9.911183" start_time="9.577184" end_time="10.24518" area="192386.2" background="6441.924" height="15337.65" fwhm="0.1938568" truncated="false" rank="5" />
            <transition_peak replicate="Set1_MPMsubjectB" retention_time="9.309983" start_time="8.909184" end_time="9.710783" area="183995.1" background="2743.262" height="15246.09" fwhm="0.1787359" truncated="false" rank="5" />
            <transition_peak replicate="Set1_MPMsubjectC" retention_time="9.443583" start_time="9.042784" end_time="9.844383" area="198949.6" background="4812.362" height="14891.57" fwhm="0.2061533" truncated="false" rank="5" />
            <transition_peak replicate="Set1_MPMsubjectD" retention_time="9.243183" start_time="8.875783" end_time="9.710783" area="156411.4" background="2920.471" height="13133.1" fwhm="0.1783057" truncated="false" rank="5" />
            <transition_peak replicate="Set1_MPMsubjectE" retention_time="9.610583" start_time="9.276584" end_time="9.977983" area="155276" background="3484.67" height="12956.99" fwhm="0.1804615" truncated="false" rank="5" />
          </transition_results>
          <precursor_mz>574.7635</precursor_mz>
          <product_mz>847.428724</product_mz>
          <collision_energy>15.891486</collision_energy>
        </transition>
        <transition fragment_type="y" fragment_ordinal="6" calc_neutral_mass="699.353034" product_charge="1">
          <transition_results>
            <transition_peak replicate="Set1_MPMsubjectA" retention_time="9.911183" start_time="9.577184" end_time="10.24518" area="372985.6" background="7604.66" height="30455.5" fwhm="0.1836243" truncated="false" rank="3" />
            <transition_peak replicate="Set1_MPMsubjectB" retention_time="9.309983" start_time="8.909184" end_time="9.710783" area="366348.1" background="4478.115" height="27299.42" fwhm="0.2080115" truncated="false" rank="3" />
            <transition_peak replicate="Set1_MPMsubjectC" retention_time="9.443583" start_time="9.042784" end_time="9.844383" area="392093.3" background="6523.034" height="27657.98" fwhm="0.2125371" truncated="false" rank="3" />
            <transition_peak replicate="Set1_MPMsubjectD" retention_time="9.243183" start_time="8.875783" end_time="9.710783" area="321110.7" background="5153.978" height="27552.82" fwhm="0.1706824" truncated="false" rank="3" />
            <transition_peak replicate="Set1_MPMsubjectE" retention_time="9.610583" start_time="9.276584" end_time="9.977983" area="309093.2" background="6191.707" height="26521.06" fwhm="0.1687307" truncated="false" rank="3" />
          </transition_results>
          <precursor_mz>574.7635</precursor_mz>
          <product_mz>700.36031</product_mz>
          <collision_energy>15.891486</collision_energy>
        </transition>
        <transition fragment_type="y" fragment_ordinal="5" calc_neutral_mass="598.305355" product_charge="1">
          <transition_results>
            <transition_peak replicate="Set1_MPMsubjectA" retention_time="9.877784" start_time="9.577184" end_time="10.24518" area="147059.5" background="6212.623" height="11789.56" fwhm="0.1826662" truncated="false" rank="6" />
            <transition_peak replicate="Set1_MPMsubjectB" retention_time="9.276584" start_time="8.909184" end_time="9.710783" area="144173" background="2596.548" height="10677.91" fwhm="0.1986596" truncated="false" rank="6" />
            <transition_peak replicate="Set1_MPMsubjectC" retention_time="9.443583" start_time="9.042784" end_time="9.844383" area="158485.2" background="4210.563" height="11217.07" fwhm="0.2084284" truncated="false" rank="6" />
            <transition_peak replicate="Set1_MPMsubjectD" retention_time="9.243183" start_time="8.875783" end_time="9.710783" area="127434.3" background="3538.211" height="10449.08" fwhm="0.1757891" truncated="false" rank="6" />
            <transition_peak replicate="Set1_MPMsubjectE" retention_time="9.610583" start_time="9.276584" end_time="9.977983" area="119713" background="4957.839" height="10175.59" fwhm="0.1760093" truncated="false" rank="6" />
          </transition_results>
          <precursor_mz>574.7635</precursor_mz>
          <product_mz>599.312631</product_mz>
          <collision_energy>15.891486</collision_energy>
        </transition>
        <transition fragment_type="b" fragment_ordinal="2" calc_neutral_mass="186.064057" product_charge="1">
          <transition_results>
            <transition_peak replicate="Set1_MPMsubjectA" retention_time="9.911183" start_time="9.577184" end_time="10.24518" area="970773.8" background="27305.49" height="76189.95" fwhm="0.1952328" truncated="false" rank="1" />
            <transition_peak replicate="Set1_MPMsubjectB" retention_time="9.309983" start_time="8.909184" end_time="9.710783" area="968107.1" background="14726.69" height="73443.09" fwhm="0.2013862" truncated="false" rank="1" />
            <transition_peak replicate="Set1_MPMsubjectC" retention_time="9.410183" start_time="9.042784" end_time="9.844383" area="1003359" background="23366.39" height="70031.43" fwhm="0.2189157" truncated="false" rank="1" />
            <transition_peak replicate="Set1_MPMsubjectD" retention_time="9.243183" start_time="8.875783" end_time="9.710783" area="813289.9" background="20898.13" height="67269.87" fwhm="0.1789296" truncated="false" rank="1" />
            <transition_peak replicate="Set1_MPMsubjectE" retention_time="9.610583" start_time="9.276584" end_time="9.977983" area="815403.7" background="14817.24" height="71246.16" fwhm="0.1683403" truncated="false" rank="1" />
          </transition_results>
          <precursor_mz>574.7635</precursor_mz>
          <product_mz>187.071333</product_mz>
          <collision_energy>15.891486</collision_energy>
        </transition>
        <transition fragment_type="b" fragment_ordinal="3" calc_neutral_mass="301.091" product_charge="1">
          <transition_results>
            <transition_peak replicate="Set1_MPMsubjectA" retention_time="9.911183" start_time="9.577184" end_time="10.24518" area="330833.8" background="5236.549" height="25934.22" fwhm="0.1970043" truncated="false" rank="4" />
            <transition_peak replicate="Set1_MPMsubjectB" retention_time="9.309983" start_time="8.909184" end_time="9.710783" area="320645.6" background="4925.489" height="24434.85" fwhm="0.1995637" truncated="false" rank="4" />
            <transition_peak replicate="Set1_MPMsubjectC" retention_time="9.443583" start_time="9.042784" end_time="9.844383" area="347681.8" background="3193.535" height="23663.22" fwhm="0.2190584" truncated="false" rank="4" />
            <transition_peak replicate="Set1_MPMsubjectD" retention_time="9.243183" start_time="8.875783" end_time="9.710783" area="273188.9" background="4904.03" height="22055.28" fwhm="0.1786676" truncated="false" rank="4" />
            <transition_peak replicate="Set1_MPMsubjectE" retention_time="9.610583" start_time="9.276584" end_time="9.977983" area="282997.3" background="7193.264" height="23741.3" fwhm="0.1738811" truncated="false" rank="4" />
          </transition_results>
          <precursor_mz>574.7635</precursor_mz>
          <product_mz>302.098276</product_mz>
          <collision_energy>15.891486</collision_energy>
        </transition>
      </precursor>
    </peptide>
    <peptide sequence="GICDSSDVR" auto_manage_children="false" calc_neutral_pep_mass="1007.434209" num_missed_cleavages="0" />
    <peptide sequence="IDSTGDVTNELR" auto_manage_children="false" calc_neutral_pep_mass="1318.636474" num_missed_cleavages="0">
      <peptide_results>
        <peptide_result replicate="Set1_MPMsubjectA" peak_count_ratio="1" retention_time="11.7517" />
        <peptide_result replicate="Set1_MPMsubjectB" peak_count_ratio="1" retention_time="11.70995" />
        <peptide_result replicate="Set1_MPMsubjectC" peak_count_ratio="1" retention_time="11.57635" />
        <peptide_result replicate="Set1_MPMsubjectD" peak_count_ratio="1" retention_time="11.2006" />
        <peptide_result replicate="Set1_MPMsubjectE" peak_count_ratio="1" retention_time="11.4845" />
      </peptide_results>
      <precursor charge="2" auto_manage_children="false">
        <precursor_results>
          <precursor_peak replicate="Set1_MPMsubjectA" peak_count_ratio="1" retention_time="11.72665" start_time="11.29245" end_time="12.06065" fwhm="0.2596869" area="89872.76" background="10907.95" truncated="0" identified="false" />
          <precursor_peak replicate="Set1_MPMsubjectB" peak_count_ratio="1" retention_time="11.76005" start_time="11.32585" end_time="12.12745" fwhm="0.3974043" area="183124.4" background="11856.06" truncated="0" identified="false" />
          <precursor_peak replicate="Set1_MPMsubjectC" peak_count_ratio="1" retention_time="11.62645" start_time="11.19225" end_time="11.89365" fwhm="0.2541761" area="109724.1" background="13015.09" truncated="0" identified="false" />
          <precursor_peak replicate="Set1_MPMsubjectD" peak_count_ratio="1" retention_time="11.19225" start_time="10.85825" end_time="11.76005" fwhm="0.4683513" area="107814.9" background="14841.02" truncated="0" identified="false" />
          <precursor_peak replicate="Set1_MPMsubjectE" peak_count_ratio="1" retention_time="11.42605" start_time="11.02525" end_time="11.89365" fwhm="0.3305693" area="145079" background="14957.59" truncated="0" identified="false" />
        </precursor_results>
        <transition fragment_type="y" fragment_ordinal="10" calc_neutral_mass="1090.525467" product_charge="1">
          <transition_results>
            <transition_peak replicate="Set1_MPMsubjectA" retention_time="11.79345" start_time="11.29245" end_time="12.06065" area="13225.28" background="1773.317" height="900.8616" fwhm="0.2302821" truncated="false" rank="4" />
            <transition_peak replicate="Set1_MPMsubjectB" retention_time="11.69325" start_time="11.32585" end_time="12.12745" area="27369.14" background="1837.039" height="1442.451" fwhm="0.3080271" truncated="false" rank="4" />
            <transition_peak replicate="Set1_MPMsubjectC" retention_time="11.59305" start_time="11.19225" end_time="11.89365" area="16644.82" background="1860.876" height="1367.71" fwhm="0.1708992" truncated="false" rank="4" />
            <transition_peak replicate="Set1_MPMsubjectD" retention_time="11.22565" start_time="10.85825" end_time="11.76005" area="17786.66" background="2283.018" height="973.5156" fwhm="0.3095353" truncated="false" rank="4" />
            <transition_peak replicate="Set1_MPMsubjectE" retention_time="11.42605" start_time="11.02525" end_time="11.89365" area="21415.71" background="2510.795" height="1099.058" fwhm="0.3149732" truncated="false" rank="4" />
          </transition_results>
          <precursor_mz>660.325513</precursor_mz>
          <product_mz>1091.532743</product_mz>
          <collision_energy>18.971718</collision_energy>
        </transition>
        <transition fragment_type="y" fragment_ordinal="9" calc_neutral_mass="1003.493438" product_charge="1">
          <transition_results>
            <transition_peak replicate="Set1_MPMsubjectA" retention_time="11.76005" start_time="11.29245" end_time="12.06065" area="8172.974" background="1859.371" height="602.7106" fwhm="0.2286686" truncated="false" rank="5" />
            <transition_peak replicate="Set1_MPMsubjectB" retention_time="11.69325" start_time="11.32585" end_time="12.12745" area="16753.19" background="1839.598" height="1200.025" fwhm="0.1160444" truncated="false" rank="5" />
            <transition_peak replicate="Set1_MPMsubjectC" retention_time="11.59305" start_time="11.19225" end_time="11.89365" area="10844.62" background="1622.13" height="871.7528" fwhm="0.2113113" truncated="false" rank="5" />
            <transition_peak replicate="Set1_MPMsubjectD" retention_time="11.25905" start_time="10.85825" end_time="11.76005" area="12297.88" background="2073.444" height="634.0396" fwhm="0.2550362" truncated="false" rank="5" />
            <transition_peak replicate="Set1_MPMsubjectE" retention_time="11.45945" start_time="11.02525" end_time="11.89365" area="15064.03" background="2085.629" height="793.1295" fwhm="0.2645258" truncated="false" rank="5" />
          </transition_results>
          <precursor_mz>660.325513</precursor_mz>
          <product_mz>1004.500714</product_mz>
          <collision_energy>18.971718</collision_energy>
        </transition>
        <transition fragment_type="y" fragment_ordinal="8" calc_neutral_mass="902.44576" product_charge="1">
          <transition_results>
            <transition_peak replicate="Set1_MPMsubjectA" retention_time="11.72665" start_time="11.29245" end_time="12.06065" area="25366.14" background="1796.431" height="1436.251" fwhm="0.2596869" truncated="false" rank="2" />
            <transition_peak replicate="Set1_MPMsubjectB" retention_time="11.76005" start_time="11.32585" end_time="12.12745" area="51894.38" background="2353.932" height="2767.308" fwhm="0.3022826" truncated="false" rank="2" />
            <transition_peak replicate="Set1_MPMsubjectC" retention_time="11.62645" start_time="11.19225" end_time="11.89365" area="33828.52" background="1617.796" height="2339.147" fwhm="0.2541761" truncated="false" rank="1" />
            <transition_peak replicate="Set1_MPMsubjectD" retention_time="11.19225" start_time="10.85825" end_time="11.76005" area="32816.13" background="2083.393" height="1741.775" fwhm="0.3121749" truncated="false" rank="1" />
            <transition_peak replicate="Set1_MPMsubjectE" retention_time="11.49285" start_time="11.02525" end_time="11.89365" area="41165.45" background="2036.909" height="2000.001" fwhm="0.3305693" truncated="false" rank="1" />
          </transition_results>
          <precursor_mz>660.325513</precursor_mz>
          <product_mz>903.453036</product_mz>
          <collision_energy>18.971718</collision_energy>
        </transition>
        <transition fragment_type="y" fragment_ordinal="5" calc_neutral_mass="631.328939" product_charge="1">
          <transition_results>
            <transition_peak replicate="Set1_MPMsubjectA" retention_time="11.72665" start_time="11.29245" end_time="12.06065" area="27245.44" background="1943.673" height="1846.558" fwhm="0.183965" truncated="false" rank="1" />
            <transition_peak replicate="Set1_MPMsubjectB" retention_time="11.69325" start_time="11.32585" end_time="12.12745" area="53990.85" background="1842.981" height="2728.779" fwhm="0.3005546" truncated="false" rank="1" />
            <transition_peak replicate="Set1_MPMsubjectC" retention_time="11.52625" start_time="11.19225" end_time="11.89365" area="29225.72" background="1621.102" height="1865.445" fwhm="0.2456486" truncated="false" rank="2" />
            <transition_peak replicate="Set1_MPMsubjectD" retention_time="11.22565" start_time="10.85825" end_time="11.76005" area="25273.5" background="4116.264" height="1570.438" fwhm="0.2376013" truncated="false" rank="2" />
            <transition_peak replicate="Set1_MPMsubjectE" retention_time="11.42605" start_time="11.02525" end_time="11.89365" area="40879.46" background="3896.514" height="2114.081" fwhm="0.2474199" truncated="false" rank="2" />
          </transition_results>
          <precursor_mz>660.325513</precursor_mz>
          <product_mz>632.336215</product_mz>
          <collision_energy>18.971718</collision_energy>
        </transition>
        <transition fragment_type="y" fragment_ordinal="10" calc_neutral_mass="1090.525467" product_charge="2">
          <transition_results>
            <transition_peak replicate="Set1_MPMsubjectA" retention_time="11.69325" start_time="11.29245" end_time="12.06065" area="15665.33" background="1768.225" height="1023.682" fwhm="0.2312249" truncated="false" rank="3" />
            <transition_peak replicate="Set1_MPMsubjectB" retention_time="11.69325" start_time="11.32585" end_time="12.12745" area="32671.3" background="2138.638" height="2159.151" fwhm="0.232191" truncated="false" rank="3" />
            <transition_peak replicate="Set1_MPMsubjectC" retention_time="11.55965" start_time="11.19225" end_time="11.89365" area="18996.13" background="4670.454" height="1717.773" fwhm="0.1610298" truncated="false" rank="3" />
            <transition_peak replicate="Set1_MPMsubjectD" retention_time="11.25905" start_time="10.85825" end_time="11.76005" area="19127.65" background="2204.255" height="1396" fwhm="0.1432995" truncated="false" rank="3" />
            <transition_peak replicate="Set1_MPMsubjectE" retention_time="11.49285" start_time="11.02525" end_time="11.89365" area="26490.11" background="2010.205" height="1453.174" fwhm="0.2192376" truncated="false" rank="3" />
          </transition_results>
          <precursor_mz>660.325513</precursor_mz>
          <product_mz>546.270009</product_mz>
          <collision_energy>18.971718</collision_energy>
        </transition>
        <transition fragment_type="b" fragment_ordinal="1" calc_neutral_mass="113.084064" product_charge="1">
          <transition_results>
            <transition_peak replicate="Set1_MPMsubjectA" retention_time="11.89365" start_time="11.29245" end_time="12.06065" area="197.5885" background="1766.933" height="27.93559" fwhm="0.0671447" truncated="false" rank="6" />
            <transition_peak replicate="Set1_MPMsubjectB" retention_time="11.86025" start_time="11.32585" end_time="12.12745" area="445.5544" background="1843.875" height="62.3079" fwhm="0.3974043" truncated="false" rank="6" />
            <transition_peak replicate="Set1_MPMsubjectC" retention_time="11.59305" start_time="11.19225" end_time="11.89365" area="184.2609" background="1622.731" height="40.05338" fwhm="0.04581998" truncated="false" rank="6" />
            <transition_peak replicate="Set1_MPMsubjectD" retention_time="11.42605" start_time="10.85825" end_time="11.76005" area="513.0367" background="2080.647" height="42.85553" fwhm="0.4683513" truncated="false" rank="6" />
            <transition_peak replicate="Set1_MPMsubjectE" retention_time="11.79345" start_time="11.02525" end_time="11.89365" area="64.27336" background="2417.542" height="38.41713" fwhm="0.08781198" truncated="false" rank="6" />
          </transition_results>
          <precursor_mz>660.325513</precursor_mz>
          <product_mz>114.09134</product_mz>
          <collision_energy>18.971718</collision_energy>
        </transition>
      </precursor>
      <precursor charge="2" isotope_label="heavy" auto_manage_children="false">
        <precursor_results>
          <precursor_peak replicate="Set1_MPMsubjectA" peak_count_ratio="1" retention_time="11.72665" start_time="11.29245" end_time="12.06065" fwhm="0.2706864" area="3055035" background="54446.84" truncated="0" identified="false" />
          <precursor_peak replicate="Set1_MPMsubjectB" peak_count_ratio="1" retention_time="11.69325" start_time="11.32585" end_time="12.12745" fwhm="0.3192655" area="4173773" background="43433.16" truncated="0" identified="false" />
          <precursor_peak replicate="Set1_MPMsubjectC" peak_count_ratio="1" retention_time="11.55965" start_time="11.19225" end_time="11.89365" fwhm="0.2381202" area="4203645" background="61998.68" truncated="0" identified="false" />
          <precursor_peak replicate="Set1_MPMsubjectD" peak_count_ratio="1" retention_time="11.22565" start_time="10.85825" end_time="11.76005" fwhm="0.2892726" area="3354062" background="36474.94" truncated="0" identified="false" />
          <precursor_peak replicate="Set1_MPMsubjectE" peak_count_ratio="1" retention_time="11.42605" start_time="11.02525" end_time="11.89365" fwhm="0.3612274" area="3457819" background="43601.97" truncated="0" identified="false" />
        </precursor_results>
        <transition fragment_type="y" fragment_ordinal="10" calc_neutral_mass="1100.533736" product_charge="1">
          <transition_results>
            <transition_peak replicate="Set1_MPMsubjectA" retention_time="11.76005" start_time="11.29245" end_time="12.06065" area="348353.3" background="11165.78" height="22739.62" fwhm="0.2507244" truncated="false" rank="5" />
            <transition_peak replicate="Set1_MPMsubjectB" retention_time="11.69325" start_time="11.32585" end_time="12.12745" area="483918.1" background="2182.607" height="26877.05" fwhm="0.2937824" truncated="false" rank="5" />
            <transition_peak replicate="Set1_MPMsubjectC" retention_time="11.59305" start_time="11.19225" end_time="11.89365" area="486704.1" background="3775.176" height="31849.56" fwhm="0.2339944" truncated="false" rank="5" />
            <transition_peak replicate="Set1_MPMsubjectD" retention_time="11.22565" start_time="10.85825" end_time="11.76005" area="391233.4" background="5255.521" height="24390.51" fwhm="0.2468152" truncated="false" rank="5" />
            <transition_peak replicate="Set1_MPMsubjectE" retention_time="11.42605" start_time="11.02525" end_time="11.89365" area="392900.3" background="9003.575" height="21250.95" fwhm="0.3253272" truncated="false" rank="5" />
          </transition_results>
          <precursor_mz>665.329647</precursor_mz>
          <product_mz>1101.541012</product_mz>
          <collision_energy>19.151867</collision_energy>
        </transition>
        <transition fragment_type="y" fragment_ordinal="9" calc_neutral_mass="1013.501707" product_charge="1">
          <transition_results>
            <transition_peak replicate="Set1_MPMsubjectA" retention_time="11.72665" start_time="11.29245" end_time="12.06065" area="218758.9" background="3952.235" height="12460.63" fwhm="0.2706864" truncated="false" rank="6" />
            <transition_peak replicate="Set1_MPMsubjectB" retention_time="11.72665" start_time="11.32585" end_time="12.12745" area="303266.5" background="7449.653" height="15951.41" fwhm="0.3072655" truncated="false" rank="6" />
            <transition_peak replicate="Set1_MPMsubjectC" retention_time="11.55965" start_time="11.19225" end_time="11.89365" area="305880" background="4649.05" height="21551.99" fwhm="0.2187367" truncated="false" rank="6" />
            <transition_peak replicate="Set1_MPMsubjectD" retention_time="11.22565" start_time="10.85825" end_time="11.76005" area="243813.7" background="3166.12" height="12870.68" fwhm="0.2825299" truncated="false" rank="6" />
            <transition_peak replicate="Set1_MPMsubjectE" retention_time="11.42605" start_time="11.02525" end_time="11.89365" area="252023.4" background="3878.023" height="12225.35" fwhm="0.3486048" truncated="false" rank="6" />
          </transition_results>
          <precursor_mz>665.329647</precursor_mz>
          <product_mz>1014.508983</product_mz>
          <collision_energy>19.151867</collision_energy>
        </transition>
        <transition fragment_type="y" fragment_ordinal="8" calc_neutral_mass="912.454029" product_charge="1">
          <transition_results>
            <transition_peak replicate="Set1_MPMsubjectA" retention_time="11.76005" start_time="11.29245" end_time="12.06065" area="710617.6" background="12735.82" height="40697.66" fwhm="0.2584617" truncated="false" rank="2" />
            <transition_peak replicate="Set1_MPMsubjectB" retention_time="11.69325" start_time="11.32585" end_time="12.12745" area="948113.3" background="7446.872" height="52700.3" fwhm="0.2958307" truncated="false" rank="2" />
            <transition_peak replicate="Set1_MPMsubjectC" retention_time="11.59305" start_time="11.19225" end_time="11.89365" area="950409.7" background="17655.8" height="67115.66" fwhm="0.2254885" truncated="false" rank="2" />
            <transition_peak replicate="Set1_MPMsubjectD" retention_time="11.25905" start_time="10.85825" end_time="11.76005" area="773133.4" background="3487.187" height="41882.76" fwhm="0.2723002" truncated="false" rank="2" />
            <transition_peak replicate="Set1_MPMsubjectE" retention_time="11.42605" start_time="11.02525" end_time="11.89365" area="767786.2" background="9424.417" height="40215.67" fwhm="0.3300385" truncated="false" rank="2" />
          </transition_results>
          <precursor_mz>665.329647</precursor_mz>
          <product_mz>913.461305</product_mz>
          <collision_energy>19.151867</collision_energy>
        </transition>
        <transition fragment_type="y" fragment_ordinal="5" calc_neutral_mass="641.337208" product_charge="1">
          <transition_results>
            <transition_peak replicate="Set1_MPMsubjectA" retention_time="11.76005" start_time="11.29245" end_time="12.06065" area="583541.1" background="8200.447" height="33618.59" fwhm="0.2589367" truncated="false" rank="3" />
            <transition_peak replicate="Set1_MPMsubjectB" retention_time="11.69325" start_time="11.32585" end_time="12.12745" area="782295" background="8018.43" height="41699.77" fwhm="0.3024154" truncated="false" rank="3" />
            <transition_peak replicate="Set1_MPMsubjectC" retention_time="11.59305" start_time="11.19225" end_time="11.89365" area="785330.8" background="15438.7" height="52896.82" fwhm="0.2381202" truncated="false" rank="3" />
            <transition_peak replicate="Set1_MPMsubjectD" retention_time="11.25905" start_time="10.85825" end_time="11.76005" area="621913.1" background="6299.764" height="34175.92" fwhm="0.2670876" truncated="false" rank="3" />
            <transition_peak replicate="Set1_MPMsubjectE" retention_time="11.45945" start_time="11.02525" end_time="11.89365" area="668749.9" background="4919.152" height="32440" fwhm="0.3421251" truncated="false" rank="3" />
          </transition_results>
          <precursor_mz>665.329647</precursor_mz>
          <product_mz>642.344484</product_mz>
          <collision_energy>19.151867</collision_energy>
        </transition>
        <transition fragment_type="y" fragment_ordinal="10" calc_neutral_mass="1100.533736" product_charge="2">
          <transition_results>
            <transition_peak replicate="Set1_MPMsubjectA" retention_time="11.72665" start_time="11.29245" end_time="12.06065" area="410561.4" background="7895.916" height="24643.79" fwhm="0.2539927" truncated="false" rank="4" />
            <transition_peak replicate="Set1_MPMsubjectB" retention_time="11.72665" start_time="11.32585" end_time="12.12745" area="584006.2" background="5234.211" height="30537.15" fwhm="0.3192655" truncated="false" rank="4" />
            <transition_peak replicate="Set1_MPMsubjectC" retention_time="11.59305" start_time="11.19225" end_time="11.89365" area="582992.6" background="6597.843" height="40059.44" fwhm="0.2282562" truncated="false" rank="4" />
            <transition_peak replicate="Set1_MPMsubjectD" retention_time="11.29245" start_time="10.85825" end_time="11.76005" area="456295.2" background="9656.228" height="26097.65" fwhm="0.2718611" truncated="false" rank="4" />
            <transition_peak replicate="Set1_MPMsubjectE" retention_time="11.39265" start_time="11.02525" end_time="11.89365" area="462771.4" background="7670.623" height="22359.66" fwhm="0.3612274" truncated="false" rank="4" />
          </transition_results>
          <precursor_mz>665.329647</precursor_mz>
          <product_mz>551.274144</product_mz>
          <collision_energy>19.151867</collision_energy>
        </transition>
        <transition fragment_type="b" fragment_ordinal="2" calc_neutral_mass="228.111007" product_charge="1">
          <transition_results>
            <transition_peak replicate="Set1_MPMsubjectA" retention_time="11.72665" start_time="11.29245" end_time="12.06065" area="783202.4" background="10496.66" height="46025.67" fwhm="0.2558246" truncated="false" rank="1" />
            <transition_peak replicate="Set1_MPMsubjectB" retention_time="11.69325" start_time="11.32585" end_time="12.12745" area="1072173" background="13101.38" height="56035.9" fwhm="0.300981" truncated="false" rank="1" />
            <transition_peak replicate="Set1_MPMsubjectC" retention_time="11.55965" start_time="11.19225" end_time="11.89365" area="1092328" background="13882.11" height="76652.25" fwhm="0.230332" truncated="false" rank="1" />
            <transition_peak replicate="Set1_MPMsubjectD" retention_time="11.22565" start_time="10.85825" end_time="11.76005" area="867673.5" background="8610.115" height="45155.16" fwhm="0.2892726" truncated="false" rank="1" />
            <transition_peak replicate="Set1_MPMsubjectE" retention_time="11.42605" start_time="11.02525" end_time="11.89365" area="913587.8" background="8706.18" height="43393.64" fwhm="0.3579358" truncated="false" rank="1" />
          </transition_results>
          <precursor_mz>665.329647</precursor_mz>
          <product_mz>229.118283</product_mz>
          <collision_energy>19.151867</collision_energy>
        </transition>
      </precursor>
      <precursor charge="3" auto_manage_children="false">
        <precursor_results>
          <precursor_peak replicate="Set1_MPMsubjectA" peak_count_ratio="1" retention_time="11.79345" start_time="11.29245" end_time="12.06065" fwhm="0.3005476" area="13854.19" background="19310.5" truncated="0" identified="false" />
          <precursor_peak replicate="Set1_MPMsubjectB" peak_count_ratio="1" retention_time="11.69325" start_time="11.32585" end_time="12.12745" fwhm="0.2995239" area="19979.11" background="16815.31" truncated="0" identified="false" />
          <precursor_peak replicate="Set1_MPMsubjectC" peak_count_ratio="1" retention_time="11.55965" start_time="11.19225" end_time="11.89365" fwhm="0.2296312" area="21420.74" background="14665.19" truncated="0" identified="false" />
          <precursor_peak replicate="Set1_MPMsubjectD" peak_count_ratio="1" retention_time="11.12545" start_time="10.85825" end_time="11.76005" fwhm="0.3673388" area="26330.75" background="15659.3" truncated="0" identified="false" />
          <precursor_peak replicate="Set1_MPMsubjectE" peak_count_ratio="1" retention_time="11.59305" start_time="11.02525" end_time="11.89365" fwhm="0.3365207" area="30666.92" background="14988.64" truncated="0" identified="false" />
        </precursor_results>
        <transition fragment_type="y" fragment_ordinal="5" calc_neutral_mass="631.328939" product_charge="1">
          <transition_results>
            <transition_peak replicate="Set1_MPMsubjectA" retention_time="11.76005" start_time="11.29245" end_time="12.06065" area="2533.968" background="1773.152" height="207.0862" fwhm="0.1693504" truncated="false" rank="3" />
            <transition_peak replicate="Set1_MPMsubjectB" retention_time="11.69325" start_time="11.32585" end_time="12.12745" area="5235.177" background="1839.351" height="417.7249" fwhm="0.1140017" truncated="false" rank="1" />
            <transition_peak replicate="Set1_MPMsubjectC" retention_time="11.59305" start_time="11.19225" end_time="11.89365" area="3390.641" background="1619.911" height="226.8363" fwhm="0.2296312" truncated="false" rank="4" />
            <transition_peak replicate="Set1_MPMsubjectD" retention_time="11.19225" start_time="10.85825" end_time="11.76005" area="3214.134" background="2089.95" height="221.3903" fwhm="0.1316877" truncated="false" rank="4" />
            <transition_peak replicate="Set1_MPMsubjectE" retention_time="11.45945" start_time="11.02525" end_time="11.89365" area="4430.354" background="2008.616" height="270.1302" fwhm="0.2247939" truncated="false" rank="4" />
          </transition_results>
          <precursor_mz>440.552767</precursor_mz>
          <product_mz>632.336215</product_mz>
          <collision_energy>11.0599</collision_energy>
        </transition>
        <transition fragment_type="y" fragment_ordinal="4" calc_neutral_mass="530.28126" product_charge="1">
          <transition_results>
            <transition_peak replicate="Set1_MPMsubjectA" retention_time="11.79345" start_time="11.29245" end_time="12.06065" area="4108.538" background="2092.077" height="409.8259" fwhm="0.08838816" truncated="false" rank="1" />
            <transition_peak replicate="Set1_MPMsubjectB" retention_time="11.79345" start_time="11.32585" end_time="12.12745" area="4753.004" background="2101.246" height="258.0217" fwhm="0.2995239" truncated="false" rank="2" />
            <transition_peak replicate="Set1_MPMsubjectC" retention_time="11.59305" start_time="11.19225" end_time="11.89365" area="4620.649" background="1622.271" height="326.8327" fwhm="0.2141391" truncated="false" rank="2" />
            <transition_peak replicate="Set1_MPMsubjectD" retention_time="11.22565" start_time="10.85825" end_time="11.76005" area="5400.354" background="2075.991" height="344.0571" fwhm="0.2205108" truncated="false" rank="2" />
            <transition_peak replicate="Set1_MPMsubjectE" retention_time="11.52625" start_time="11.02525" end_time="11.89365" area="5679.189" background="2010.581" height="334.7626" fwhm="0.1956115" truncated="false" rank="2" />
          </transition_results>
          <precursor_mz>440.552767</precursor_mz>
          <product_mz>531.288536</product_mz>
          <collision_energy>11.0599</collision_energy>
        </transition>
        <transition fragment_type="y" fragment_ordinal="2" calc_neutral_mass="287.19574" product_charge="1">
          <transition_results>
            <transition_peak replicate="Set1_MPMsubjectA" retention_time="11.92705" start_time="11.29245" end_time="12.06065" area="3971.477" background="2447.253" height="314.306" fwhm="0.1032749" truncated="false" rank="2" />
            <transition_peak replicate="Set1_MPMsubjectB" retention_time="11.72665" start_time="11.32585" end_time="12.12745" area="3744.933" background="2445.698" height="304.0547" fwhm="0.148617" truncated="false" rank="3" />
            <transition_peak replicate="Set1_MPMsubjectC" retention_time="11.55965" start_time="11.19225" end_time="11.89365" area="3404.95" background="1621.332" height="215.5014" fwhm="0.1205074" truncated="false" rank="3" />
            <transition_peak replicate="Set1_MPMsubjectD" retention_time="11.19225" start_time="10.85825" end_time="11.76005" area="3344.811" background="3106.968" height="217.7707" fwhm="0.2732952" truncated="false" rank="3" />
            <transition_peak replicate="Set1_MPMsubjectE" retention_time="11.42605" start_time="11.02525" end_time="11.89365" area="4822.257" background="2011.234" height="323.3956" fwhm="0.1029328" truncated="false" rank="3" />
          </transition_results>
          <precursor_mz>440.552767</precursor_mz>
          <product_mz>288.203016</product_mz>
          <collision_energy>11.0599</collision_energy>
        </transition>
        <transition fragment_type="y" fragment_ordinal="1" calc_neutral_mass="174.111676" product_charge="1">
          <transition_results>
            <transition_peak replicate="Set1_MPMsubjectA" retention_time="11.79345" start_time="11.29245" end_time="12.06065" area="1781.381" background="8522.148" height="209.6987" fwhm="0.2255723" truncated="false" rank="4" />
            <transition_peak replicate="Set1_MPMsubjectB" retention_time="11.76005" start_time="11.32585" end_time="12.12745" area="2540.657" background="6747.647" height="179.4026" fwhm="0.2101806" truncated="false" rank="5" />
            <transition_peak replicate="Set1_MPMsubjectC" retention_time="11.55965" start_time="11.19225" end_time="11.89365" area="7224.566" background="6560.591" height="527.6976" fwhm="0.1773906" truncated="false" rank="1" />
            <transition_peak replicate="Set1_MPMsubjectD" retention_time="11.12545" start_time="10.85825" end_time="11.76005" area="9822.135" background="4229.788" height="494.5564" fwhm="0.341302" truncated="false" rank="1" />
            <transition_peak replicate="Set1_MPMsubjectE" retention_time="11.59305" start_time="11.02525" end_time="11.89365" area="11255.65" background="4103.878" height="506.0226" fwhm="0.3365207" truncated="false" rank="1" />
          </transition_results>
          <precursor_mz>440.552767</precursor_mz>
          <product_mz>175.118952</product_mz>
          <collision_energy>11.0599</collision_energy>
        </transition>
        <transition fragment_type="y" fragment_ordinal="5" calc_neutral_mass="631.328939" product_charge="2">
          <transition_results>
            <transition_peak replicate="Set1_MPMsubjectA" retention_time="11.69325" start_time="11.29245" end_time="12.06065" area="391.2655" background="1763.458" height="56.81516" fwhm="0.3005476" truncated="false" rank="6" />
            <transition_peak replicate="Set1_MPMsubjectB" retention_time="11.72665" start_time="11.32585" end_time="12.12745" area="900.0022" background="1843.123" height="117.4749" fwhm="0.07693931" truncated="false" rank="6" />
            <transition_peak replicate="Set1_MPMsubjectC" retention_time="11.55965" start_time="11.19225" end_time="11.89365" area="1004.582" background="1619.317" height="118.5369" fwhm="0.05562849" truncated="false" rank="6" />
            <transition_peak replicate="Set1_MPMsubjectD" retention_time="11.29245" start_time="10.85825" end_time="11.76005" area="2772.658" background="2075.978" height="204.1517" fwhm="0.2234471" truncated="false" rank="5" />
            <transition_peak replicate="Set1_MPMsubjectE" retention_time="11.45945" start_time="11.02525" end_time="11.89365" area="2114.303" background="2007.172" height="191.6319" fwhm="0.1016054" truncated="false" rank="6" />
          </transition_results>
          <precursor_mz>440.552767</precursor_mz>
          <product_mz>316.671745</product_mz>
          <collision_energy>11.0599</collision_energy>
        </transition>
        <transition fragment_type="b" fragment_ordinal="6" calc_neutral_mass="588.239121" product_charge="1">
          <transition_results>
            <transition_peak replicate="Set1_MPMsubjectA" retention_time="11.76005" start_time="11.29245" end_time="12.06065" area="1067.564" background="2712.416" height="118.3551" fwhm="0.2127412" truncated="false" rank="5" />
            <transition_peak replicate="Set1_MPMsubjectB" retention_time="11.82685" start_time="11.32585" end_time="12.12745" area="2805.331" background="1838.243" height="182.7535" fwhm="0.1682898" truncated="false" rank="4" />
            <transition_peak replicate="Set1_MPMsubjectC" retention_time="11.55965" start_time="11.19225" end_time="11.89365" area="1775.351" background="1621.771" height="161.3694" fwhm="0.1107746" truncated="false" rank="5" />
            <transition_peak replicate="Set1_MPMsubjectD" retention_time="11.29245" start_time="10.85825" end_time="11.76005" area="1776.658" background="2080.628" height="94.81556" fwhm="0.3673388" truncated="false" rank="6" />
            <transition_peak replicate="Set1_MPMsubjectE" retention_time="11.52625" start_time="11.02525" end_time="11.89365" area="2365.162" background="2847.164" height="161.0607" fwhm="0.2271574" truncated="false" rank="5" />
          </transition_results>
          <precursor_mz>440.552767</precursor_mz>
          <product_mz>589.246397</product_mz>
          <collision_energy>11.0599</collision_energy>
        </transition>
      </precursor>
      <precursor charge="3" isotope_label="heavy" auto_manage_children="false">
        <precursor_results>
          <precursor_peak replicate="Set1_MPMsubjectA" peak_count_ratio="1" retention_time="11.76005" start_time="11.29245" end_time="12.06065" fwhm="0.306759" area="245817" background="19303.81" truncated="0" identified="false" />
          <precursor_peak replicate="Set1_MPMsubjectB" peak_count_ratio="1" retention_time="11.69325" start_time="11.32585" end_time="12.12745" fwhm="0.339346" area="316608.4" background="22209.08" truncated="0" identified="false" />
          <precursor_peak replicate="Set1_MPMsubjectC" peak_count_ratio="1" retention_time="11.55965" start_time="11.19225" end_time="11.89365" fwhm="0.2699177" area="349297.7" background="17794.13" truncated="0" identified="false" />
          <precursor_peak replicate="Set1_MPMsubjectD" peak_count_ratio="1" retention_time="11.25905" start_time="10.85825" end_time="11.76005" fwhm="0.2910543" area="257215" background="21840.4" truncated="0" identified="false" />
          <precursor_peak replicate="Set1_MPMsubjectE" peak_count_ratio="1" retention_time="11.49285" start_time="11.02525" end_time="11.89365" fwhm="0.3806655" area="300796" background="17721.92" truncated="0" identified="false" />
        </precursor_results>
        <transition fragment_type="y" fragment_ordinal="5" calc_neutral_mass="641.337208" product_charge="1">
          <transition_results>
            <transition_peak replicate="Set1_MPMsubjectA" retention_time="11.76005" start_time="11.29245" end_time="12.06065" area="56373.34" background="3594.094" height="3833.844" fwhm="0.2309558" truncated="false" rank="2" />
            <transition_peak replicate="Set1_MPMsubjectB" retention_time="11.72665" start_time="11.32585" end_time="12.12745" area="68438.73" background="1841.118" height="3415.145" fwhm="0.3136389" truncated="false" rank="2" />
            <transition_peak replicate="Set1_MPMsubjectC" retention_time="11.55965" start_time="11.19225" end_time="11.89365" area="74079.98" background="3434.987" height="5220.721" fwhm="0.2116263" truncated="false" rank="2" />
            <transition_peak replicate="Set1_MPMsubjectD" retention_time="11.25905" start_time="10.85825" end_time="11.76005" area="56932.54" background="4151.245" height="3406.771" fwhm="0.2481706" truncated="false" rank="2" />
            <transition_peak replicate="Set1_MPMsubjectE" retention_time="11.42605" start_time="11.02525" end_time="11.89365" area="62904" background="3693.483" height="3431.294" fwhm="0.2917132" truncated="false" rank="2" />
          </transition_results>
          <precursor_mz>443.888857</precursor_mz>
          <product_mz>642.344484</product_mz>
          <collision_energy>11.179999</collision_energy>
        </transition>
        <transition fragment_type="y" fragment_ordinal="4" calc_neutral_mass="540.289529" product_charge="1">
          <transition_results>
            <transition_peak replicate="Set1_MPMsubjectA" retention_time="11.76005" start_time="11.29245" end_time="12.06065" area="82207.8" background="3873.394" height="5284.963" fwhm="0.2335514" truncated="false" rank="1" />
            <transition_peak replicate="Set1_MPMsubjectB" retention_time="11.69325" start_time="11.32585" end_time="12.12745" area="117467" background="6004.943" height="6508.235" fwhm="0.3013744" truncated="false" rank="1" />
            <transition_peak replicate="Set1_MPMsubjectC" retention_time="11.55965" start_time="11.19225" end_time="11.89365" area="126238.6" background="1920.028" height="9093.248" fwhm="0.2116456" truncated="false" rank="1" />
            <transition_peak replicate="Set1_MPMsubjectD" retention_time="11.25905" start_time="10.85825" end_time="11.76005" area="86923.35" background="4698.642" height="4766.041" fwhm="0.2756999" truncated="false" rank="1" />
            <transition_peak replicate="Set1_MPMsubjectE" retention_time="11.49285" start_time="11.02525" end_time="11.89365" area="103440" background="2011.247" height="4630.578" fwhm="0.3487677" truncated="false" rank="1" />
          </transition_results>
          <precursor_mz>443.888857</precursor_mz>
          <product_mz>541.296805</product_mz>
          <collision_energy>11.179999</collision_energy>
        </transition>
        <transition fragment_type="y" fragment_ordinal="2" calc_neutral_mass="297.204009" product_charge="1">
          <transition_results>
            <transition_peak replicate="Set1_MPMsubjectA" retention_time="11.69325" start_time="11.29245" end_time="12.06065" area="25154.81" background="3267.041" height="1499.081" fwhm="0.2485065" truncated="false" rank="4" />
            <transition_peak replicate="Set1_MPMsubjectB" retention_time="11.76005" start_time="11.32585" end_time="12.12745" area="30649.62" background="2443.511" height="1709.752" fwhm="0.2407011" truncated="false" rank="5" />
            <transition_peak replicate="Set1_MPMsubjectC" retention_time="11.55965" start_time="11.19225" end_time="11.89365" area="31906.89" background="3151.033" height="1992.837" fwhm="0.2699177" truncated="false" rank="5" />
            <transition_peak replicate="Set1_MPMsubjectD" retention_time="11.25905" start_time="10.85825" end_time="11.76005" area="24199.94" background="2137.083" height="1332.594" fwhm="0.2385094" truncated="false" rank="5" />
            <transition_peak replicate="Set1_MPMsubjectE" retention_time="11.45945" start_time="11.02525" end_time="11.89365" area="28537.64" background="3135.508" height="1198.959" fwhm="0.3806655" truncated="false" rank="4" />
          </transition_results>
          <precursor_mz>443.888857</precursor_mz>
          <product_mz>298.211285</product_mz>
          <collision_energy>11.179999</collision_energy>
        </transition>
        <transition fragment_type="y" fragment_ordinal="1" calc_neutral_mass="184.119945" product_charge="1">
          <transition_results>
            <transition_peak replicate="Set1_MPMsubjectA" retention_time="11.69325" start_time="11.29245" end_time="12.06065" area="20426.69" background="5031.143" height="1103.796" fwhm="0.306759" truncated="false" rank="6" />
            <transition_peak replicate="Set1_MPMsubjectB" retention_time="11.79345" start_time="11.32585" end_time="12.12745" area="19163.04" background="7144.169" height="1062.651" fwhm="0.296335" truncated="false" rank="6" />
            <transition_peak replicate="Set1_MPMsubjectC" retention_time="11.52625" start_time="11.19225" end_time="11.89365" area="28036.15" background="4595.292" height="1721.704" fwhm="0.2453792" truncated="false" rank="6" />
            <transition_peak replicate="Set1_MPMsubjectD" retention_time="11.15885" start_time="10.85825" end_time="11.76005" area="19228.33" background="6697.699" height="1017.895" fwhm="0.2844665" truncated="false" rank="6" />
            <transition_peak replicate="Set1_MPMsubjectE" retention_time="11.42605" start_time="11.02525" end_time="11.89365" area="28313.99" background="4037.746" height="1334.364" fwhm="0.2828812" truncated="false" rank="6" />
          </transition_results>
          <precursor_mz>443.888857</precursor_mz>
          <product_mz>185.127221</product_mz>
          <collision_energy>11.179999</collision_energy>
        </transition>
        <transition fragment_type="y" fragment_ordinal="5" calc_neutral_mass="641.337208" product_charge="2">
          <transition_results>
            <transition_peak replicate="Set1_MPMsubjectA" retention_time="11.76005" start_time="11.29245" end_time="12.06065" area="25026.57" background="1766.731" height="1567.517" fwhm="0.2707878" truncated="false" rank="5" />
            <transition_peak replicate="Set1_MPMsubjectB" retention_time="11.65985" start_time="11.32585" end_time="12.12745" area="33018.75" background="1897.224" height="1654.338" fwhm="0.339346" truncated="false" rank="4" />
            <transition_peak replicate="Set1_MPMsubjectC" retention_time="11.55965" start_time="11.19225" end_time="11.89365" area="36511.88" background="1680.596" height="2360.124" fwhm="0.24492" truncated="false" rank="4" />
            <transition_peak replicate="Set1_MPMsubjectD" retention_time="11.25905" start_time="10.85825" end_time="11.76005" area="24724.51" background="2079.157" height="1332.908" fwhm="0.2848431" truncated="false" rank="4" />
            <transition_peak replicate="Set1_MPMsubjectE" retention_time="11.52625" start_time="11.02525" end_time="11.89365" area="28421.03" background="2007.796" height="1492.766" fwhm="0.2604389" truncated="false" rank="5" />
          </transition_results>
          <precursor_mz>443.888857</precursor_mz>
          <product_mz>321.67588</product_mz>
          <collision_energy>11.179999</collision_energy>
        </transition>
        <transition fragment_type="b" fragment_ordinal="6" calc_neutral_mass="588.239121" product_charge="1">
          <transition_results>
            <transition_peak replicate="Set1_MPMsubjectA" retention_time="11.76005" start_time="11.29245" end_time="12.06065" area="36627.79" background="1771.411" height="2467.342" fwhm="0.2178589" truncated="false" rank="3" />
            <transition_peak replicate="Set1_MPMsubjectB" retention_time="11.72665" start_time="11.32585" end_time="12.12745" area="47871.29" background="2878.118" height="2369.94" fwhm="0.3181878" truncated="false" rank="3" />
            <transition_peak replicate="Set1_MPMsubjectC" retention_time="11.55965" start_time="11.19225" end_time="11.89365" area="52524.2" background="3012.196" height="3524.014" fwhm="0.2309734" truncated="false" rank="3" />
            <transition_peak replicate="Set1_MPMsubjectD" retention_time="11.25905" start_time="10.85825" end_time="11.76005" area="45206.33" background="2076.581" height="2263.331" fwhm="0.2910543" truncated="false" rank="3" />
            <transition_peak replicate="Set1_MPMsubjectE" retention_time="11.39265" start_time="11.02525" end_time="11.89365" area="49179.32" background="2836.14" height="1996.189" fwhm="0.3716245" truncated="false" rank="3" />
          </transition_results>
          <precursor_mz>443.888857</precursor_mz>
          <product_mz>589.246397</product_mz>
          <collision_energy>11.179999</collision_energy>
        </transition>
      </precursor>
    </peptide>
    <peptide sequence="LFDVTPQDEQK" auto_manage_children="false" calc_neutral_pep_mass="1318.640496" num_missed_cleavages="0">
      <peptide_results>
        <peptide_result replicate="Set1_MPMsubjectA" peak_count_ratio="1" retention_time="13.41368" />
        <peptide_result replicate="Set1_MPMsubjectB" peak_count_ratio="1" retention_time="13.38863" />
        <peptide_result replicate="Set1_MPMsubjectC" peak_count_ratio="1" retention_time="13.56398" />
        <peptide_result replicate="Set1_MPMsubjectD" peak_count_ratio="1" retention_time="13.26338" />
        <peptide_result replicate="Set1_MPMsubjectE" peak_count_ratio="1" retention_time="13.39698" />
      </peptide_results>
      <precursor charge="2" auto_manage_children="false">
        <precursor_results>
          <precursor_peak replicate="Set1_MPMsubjectA" peak_count_ratio="1" retention_time="13.36358" start_time="12.99618" end_time="13.79778" fwhm="0.2732202" area="17692.61" background="16463.96" truncated="0" identified="false" />
          <precursor_peak replicate="Set1_MPMsubjectB" peak_count_ratio="1" retention_time="13.53058" start_time="12.99618" end_time="13.86458" fwhm="0.3741101" area="34850.22" background="15083.71" truncated="0" identified="false" />
          <precursor_peak replicate="Set1_MPMsubjectC" peak_count_ratio="1" retention_time="13.56398" start_time="12.96278" end_time="13.86458" fwhm="0.6076226" area="30829.97" background="14291.23" truncated="0" identified="false" />
          <precursor_peak replicate="Set1_MPMsubjectD" peak_count_ratio="1" retention_time="13.22998" start_time="12.82918" end_time="13.56398" fwhm="0.4822083" area="31681.63" background="12441.01" truncated="0" identified="false" />
          <precursor_peak replicate="Set1_MPMsubjectE" peak_count_ratio="1" retention_time="13.29678" start_time="12.82918" end_time="13.69758" fwhm="0.3592805" area="33179.98" background="14247.3" truncated="0" identified="false" />
        </precursor_results>
        <transition fragment_type="y" fragment_ordinal="9" calc_neutral_mass="1058.488018" product_charge="1">
          <transition_results>
            <transition_peak replicate="Set1_MPMsubjectA" retention_time="13.26338" start_time="12.99618" end_time="13.79778" area="2750.316" background="1847.247" height="183.0124" fwhm="0.05323185" truncated="false" rank="3" />
            <transition_peak replicate="Set1_MPMsubjectB" retention_time="13.56398" start_time="12.99618" end_time="13.86458" area="6434.87" background="1992.851" height="291.5248" fwhm="0.3661934" truncated="false" rank="3" />
            <transition_peak replicate="Set1_MPMsubjectC" retention_time="13.43038" start_time="12.96278" end_time="13.86458" area="4804.405" background="2081.761" height="340.4958" fwhm="0.2275206" truncated="false" rank="4" />
            <transition_peak replicate="Set1_MPMsubjectD" retention_time="13.16318" start_time="12.82918" end_time="13.56398" area="5964.252" background="1695.063" height="398.3763" fwhm="0.1223562" truncated="false" rank="3" />
            <transition_peak replicate="Set1_MPMsubjectE" retention_time="13.36358" start_time="12.82918" end_time="13.69758" area="4938.294" background="2008.056" height="281.5459" fwhm="0.3203513" truncated="false" rank="4" />
          </transition_results>
          <precursor_mz>660.327524</precursor_mz>
          <product_mz>1059.495294</product_mz>
          <collision_energy>18.971791</collision_energy>
        </transition>
        <transition fragment_type="y" fragment_ordinal="7" calc_neutral_mass="844.392661" product_charge="1">
          <transition_results>
            <transition_peak replicate="Set1_MPMsubjectA" retention_time="13.46378" start_time="12.99618" end_time="13.79778" area="2232.375" background="3952.187" height="172.6388" fwhm="0.2732202" truncated="false" rank="4" />
            <transition_peak replicate="Set1_MPMsubjectB" retention_time="13.46378" start_time="12.99618" end_time="13.86458" area="9144.535" background="1995.397" height="556.0681" fwhm="0.3162376" truncated="false" rank="2" />
            <transition_peak replicate="Set1_MPMsubjectC" retention_time="13.49718" start_time="12.96278" end_time="13.86458" area="5593.652" background="2082.568" height="333.1567" fwhm="0.2159817" truncated="false" rank="2" />
            <transition_peak replicate="Set1_MPMsubjectD" retention_time="13.29678" start_time="12.82918" end_time="13.56398" area="7890.527" background="1697.667" height="484.1397" fwhm="0.2481609" truncated="false" rank="2" />
            <transition_peak replicate="Set1_MPMsubjectE" retention_time="13.26338" start_time="12.82918" end_time="13.69758" area="5873.885" background="2433.578" height="314.8892" fwhm="0.3592805" truncated="false" rank="2" />
          </transition_results>
          <precursor_mz>660.327524</precursor_mz>
          <product_mz>845.399937</product_mz>
          <collision_energy>18.971791</collision_energy>
        </transition>
        <transition fragment_type="y" fragment_ordinal="6" calc_neutral_mass="743.344983" product_charge="1">
          <transition_results>
            <transition_peak replicate="Set1_MPMsubjectA" retention_time="13.36358" start_time="12.99618" end_time="13.79778" area="6404.727" background="1847.244" height="361.6093" fwhm="0.1629224" truncated="false" rank="1" />
            <transition_peak replicate="Set1_MPMsubjectB" retention_time="13.53058" start_time="12.99618" end_time="13.86458" area="11455.31" background="1988.809" height="727.7487" fwhm="0.2564287" truncated="false" rank="1" />
            <transition_peak replicate="Set1_MPMsubjectC" retention_time="13.56398" start_time="12.96278" end_time="13.86458" area="12126.19" background="2080.086" height="682.0152" fwhm="0.2655518" truncated="false" rank="1" />
            <transition_peak replicate="Set1_MPMsubjectD" retention_time="13.22998" start_time="12.82918" end_time="13.56398" area="10063.39" background="1694.932" height="633.3596" fwhm="0.2345129" truncated="false" rank="1" />
            <transition_peak replicate="Set1_MPMsubjectE" retention_time="13.29678" start_time="12.82918" end_time="13.69758" area="12741.66" background="2008.797" height="653.251" fwhm="0.3378471" truncated="false" rank="1" />
          </transition_results>
          <precursor_mz>660.327524</precursor_mz>
          <product_mz>744.352259</product_mz>
          <collision_energy>18.971791</collision_energy>
        </transition>
        <transition fragment_type="y" fragment_ordinal="6" calc_neutral_mass="743.344983" product_charge="2">
          <transition_results>
            <transition_peak replicate="Set1_MPMsubjectA" retention_time="13.22998" start_time="12.99618" end_time="13.79778" area="979.0014" background="1885.584" height="62.76923" fwhm="0.2063445" truncated="false" rank="6" />
            <transition_peak replicate="Set1_MPMsubjectB" retention_time="13.59738" start_time="12.99618" end_time="13.86458" area="933.6815" background="1994.934" height="111.8228" fwhm="0.2560287" truncated="false" rank="6" />
            <transition_peak replicate="Set1_MPMsubjectC" retention_time="13.63078" start_time="12.96278" end_time="13.86458" area="450.2798" background="2086.694" height="37.80065" fwhm="0.6076226" truncated="false" rank="6" />
            <transition_peak replicate="Set1_MPMsubjectD" retention_time="13.29678" start_time="12.82918" end_time="13.56398" area="1024.414" background="1698.297" height="79.61821" fwhm="0.4822083" truncated="false" rank="6" />
            <transition_peak replicate="Set1_MPMsubjectE" retention_time="13.22998" start_time="12.82918" end_time="13.69758" area="559.215" background="2117.195" height="71.42577" fwhm="0.05062371" truncated="false" rank="6" />
          </transition_results>
          <precursor_mz>660.327524</precursor_mz>
          <product_mz>372.679767</product_mz>
          <collision_energy>18.971791</collision_energy>
        </transition>
        <transition fragment_type="b" fragment_ordinal="2" calc_neutral_mass="260.152478" product_charge="1">
          <transition_results>
            <transition_peak replicate="Set1_MPMsubjectA" retention_time="13.39698" start_time="12.99618" end_time="13.79778" area="3753.789" background="4544.394" height="289.349" fwhm="0.1154929" truncated="false" rank="2" />
            <transition_peak replicate="Set1_MPMsubjectB" retention_time="13.66418" start_time="12.99618" end_time="13.86458" area="5931.385" background="2906.797" height="335.2472" fwhm="0.3741101" truncated="false" rank="4" />
            <transition_peak replicate="Set1_MPMsubjectC" retention_time="13.46378" start_time="12.96278" end_time="13.86458" area="5430.751" background="2415.241" height="261.0972" fwhm="0.3884602" truncated="false" rank="3" />
            <transition_peak replicate="Set1_MPMsubjectD" retention_time="13.19658" start_time="12.82918" end_time="13.56398" area="3827.627" background="3953.936" height="297.0485" fwhm="0.2309365" truncated="false" rank="4" />
            <transition_peak replicate="Set1_MPMsubjectE" retention_time="13.29678" start_time="12.82918" end_time="13.69758" area="5583.017" background="2426.2" height="375.6317" fwhm="0.2312346" truncated="false" rank="3" />
          </transition_results>
          <precursor_mz>660.327524</precursor_mz>
          <product_mz>261.159754</product_mz>
          <collision_energy>18.971791</collision_energy>
        </transition>
        <transition fragment_type="b" fragment_ordinal="4" calc_neutral_mass="474.247835" product_charge="1">
          <transition_results>
            <transition_peak replicate="Set1_MPMsubjectA" retention_time="13.46378" start_time="12.99618" end_time="13.79778" area="1572.401" background="2387.304" height="174.8983" fwhm="0.06333977" truncated="false" rank="5" />
            <transition_peak replicate="Set1_MPMsubjectB" retention_time="13.46378" start_time="12.99618" end_time="13.86458" area="950.4328" background="4204.924" height="78.57026" fwhm="0.3682071" truncated="false" rank="5" />
            <transition_peak replicate="Set1_MPMsubjectC" retention_time="13.46378" start_time="12.96278" end_time="13.86458" area="2424.696" background="3544.879" height="181.3733" fwhm="0.06666207" truncated="false" rank="5" />
            <transition_peak replicate="Set1_MPMsubjectD" retention_time="13.09638" start_time="12.82918" end_time="13.56398" area="2911.421" background="1701.119" height="182.1203" fwhm="0.161368" truncated="false" rank="5" />
            <transition_peak replicate="Set1_MPMsubjectE" retention_time="12.92938" start_time="12.82918" end_time="13.69758" area="3483.907" background="3253.476" height="352.4842" fwhm="0.0502114" truncated="false" rank="5" />
          </transition_results>
          <precursor_mz>660.327524</precursor_mz>
          <product_mz>475.255111</product_mz>
          <collision_energy>18.971791</collision_energy>
        </transition>
      </precursor>
      <precursor charge="2" isotope_label="heavy" auto_manage_children="false">
        <precursor_results>
          <precursor_peak replicate="Set1_MPMsubjectA" peak_count_ratio="1" retention_time="13.43038" start_time="12.99618" end_time="13.79778" fwhm="0.2942773" area="5680087" background="68278.21" truncated="0" identified="false" />
          <precursor_peak replicate="Set1_MPMsubjectB" peak_count_ratio="1" retention_time="13.49718" start_time="12.99618" end_time="13.86458" fwhm="0.3010819" area="7605863" background="68053.05" truncated="0" identified="false" />
          <precursor_peak replicate="Set1_MPMsubjectC" peak_count_ratio="1" retention_time="13.46378" start_time="12.96278" end_time="13.86458" fwhm="0.3334994" area="7083863" background="61708.55" truncated="0" identified="false" />
          <precursor_peak replicate="Set1_MPMsubjectD" peak_count_ratio="1" retention_time="13.26338" start_time="12.82918" end_time="13.56398" fwhm="0.2558635" area="5598738" background="87907.15" truncated="0" identified="false" />
          <precursor_peak replicate="Set1_MPMsubjectE" peak_count_ratio="1" retention_time="13.33018" start_time="12.82918" end_time="13.69758" fwhm="0.3228552" area="6324427" background="92392.09" truncated="0" identified="false" />
        </precursor_results>
        <transition fragment_type="y" fragment_ordinal="9" calc_neutral_mass="1066.502217" product_charge="1">
          <transition_results>
            <transition_peak replicate="Set1_MPMsubjectA" retention_time="13.43038" start_time="12.99618" end_time="13.79778" area="1104390" background="11569.86" height="61461" fwhm="0.2802753" truncated="false" rank="3" />
            <transition_peak replicate="Set1_MPMsubjectB" retention_time="13.49718" start_time="12.99618" end_time="13.86458" area="1474296" background="15759.16" height="78974.09" fwhm="0.2945945" truncated="false" rank="3" />
            <transition_peak replicate="Set1_MPMsubjectC" retention_time="13.46378" start_time="12.96278" end_time="13.86458" area="1361626" background="11054.87" height="68372.28" fwhm="0.3227346" truncated="false" rank="3" />
            <transition_peak replicate="Set1_MPMsubjectD" retention_time="13.26338" start_time="12.82918" end_time="13.56398" area="1078832" background="12097.49" height="69919.28" fwhm="0.2323721" truncated="false" rank="3" />
            <transition_peak replicate="Set1_MPMsubjectE" retention_time="13.33018" start_time="12.82918" end_time="13.69758" area="1210129" background="29113.06" height="59416.26" fwhm="0.3158026" truncated="false" rank="3" />
          </transition_results>
          <precursor_mz>664.334624</precursor_mz>
          <product_mz>1067.509493</product_mz>
          <collision_energy>19.116046</collision_energy>
        </transition>
        <transition fragment_type="y" fragment_ordinal="7" calc_neutral_mass="852.40686" product_charge="1">
          <transition_results>
            <transition_peak replicate="Set1_MPMsubjectA" retention_time="13.39698" start_time="12.99618" end_time="13.79778" area="1355507" background="19032.85" height="75829.66" fwhm="0.2861452" truncated="false" rank="2" />
            <transition_peak replicate="Set1_MPMsubjectB" retention_time="13.49718" start_time="12.99618" end_time="13.86458" area="1811855" background="9320.339" height="98858.58" fwhm="0.2866442" truncated="false" rank="2" />
            <transition_peak replicate="Set1_MPMsubjectC" retention_time="13.46378" start_time="12.96278" end_time="13.86458" area="1661002" background="12961.32" height="83397.52" fwhm="0.3202777" truncated="false" rank="2" />
            <transition_peak replicate="Set1_MPMsubjectD" retention_time="13.26338" start_time="12.82918" end_time="13.56398" area="1313495" background="25861.9" height="81547.55" fwhm="0.2506842" truncated="false" rank="2" />
            <transition_peak replicate="Set1_MPMsubjectE" retention_time="13.29678" start_time="12.82918" end_time="13.69758" area="1497428" background="12474.06" height="74947.14" fwhm="0.3228552" truncated="false" rank="2" />
          </transition_results>
          <precursor_mz>664.334624</precursor_mz>
          <product_mz>853.414136</product_mz>
          <collision_energy>19.116046</collision_energy>
        </transition>
        <transition fragment_type="y" fragment_ordinal="6" calc_neutral_mass="751.359182" product_charge="1">
          <transition_results>
            <transition_peak replicate="Set1_MPMsubjectA" retention_time="13.43038" start_time="12.99618" end_time="13.79778" area="1845638" background="18213.15" height="101652.6" fwhm="0.2845057" truncated="false" rank="1" />
            <transition_peak replicate="Set1_MPMsubjectB" retention_time="13.49718" start_time="12.99618" end_time="13.86458" area="2449516" background="21673.23" height="131614.4" fwhm="0.2906447" truncated="false" rank="1" />
            <transition_peak replicate="Set1_MPMsubjectC" retention_time="13.46378" start_time="12.96278" end_time="13.86458" area="2299875" background="16586.42" height="111235.6" fwhm="0.3272752" truncated="false" rank="1" />
            <transition_peak replicate="Set1_MPMsubjectD" retention_time="13.26338" start_time="12.82918" end_time="13.56398" area="1825836" background="15153.83" height="111683.8" fwhm="0.2558635" truncated="false" rank="1" />
            <transition_peak replicate="Set1_MPMsubjectE" retention_time="13.33018" start_time="12.82918" end_time="13.69758" area="2057433" background="13848.82" height="103350.4" fwhm="0.315107" truncated="false" rank="1" />
          </transition_results>
          <precursor_mz>664.334624</precursor_mz>
          <product_mz>752.366458</product_mz>
          <collision_energy>19.116046</collision_energy>
        </transition>
        <transition fragment_type="y" fragment_ordinal="6" calc_neutral_mass="751.359182" product_charge="2">
          <transition_results>
            <transition_peak replicate="Set1_MPMsubjectA" retention_time="13.43038" start_time="12.99618" end_time="13.79778" area="90216.59" background="1846.669" height="4819.582" fwhm="0.2942773" truncated="false" rank="6" />
            <transition_peak replicate="Set1_MPMsubjectB" retention_time="13.46378" start_time="12.99618" end_time="13.86458" area="118030.5" background="2394.324" height="6409.542" fwhm="0.3010819" truncated="false" rank="6" />
            <transition_peak replicate="Set1_MPMsubjectC" retention_time="13.49718" start_time="12.96278" end_time="13.86458" area="118027.5" background="2174.259" height="6438.26" fwhm="0.2771259" truncated="false" rank="6" />
            <transition_peak replicate="Set1_MPMsubjectD" retention_time="13.26338" start_time="12.82918" end_time="13.56398" area="97498.73" background="2671.327" height="6692.638" fwhm="0.2162039" truncated="false" rank="6" />
            <transition_peak replicate="Set1_MPMsubjectE" retention_time="13.33018" start_time="12.82918" end_time="13.69758" area="107193.9" background="4143.585" height="6058.863" fwhm="0.2897482" truncated="false" rank="6" />
          </transition_results>
          <precursor_mz>664.334624</precursor_mz>
          <product_mz>376.686867</product_mz>
          <collision_energy>19.116046</collision_energy>
        </transition>
        <transition fragment_type="b" fragment_ordinal="2" calc_neutral_mass="260.152478" product_charge="1">
          <transition_results>
            <transition_peak replicate="Set1_MPMsubjectA" retention_time="13.39698" start_time="12.99618" end_time="13.79778" area="943306.4" background="11450.28" height="52554.79" fwhm="0.2838375" truncated="false" rank="4" />
            <transition_peak replicate="Set1_MPMsubjectB" retention_time="13.49718" start_time="12.99618" end_time="13.86458" area="1272470" background="14361.88" height="71202.04" fwhm="0.2808714" truncated="false" rank="4" />
            <transition_peak replicate="Set1_MPMsubjectC" retention_time="13.46378" start_time="12.96278" end_time="13.86458" area="1198963" background="14363.53" height="58397.12" fwhm="0.3334994" truncated="false" rank="4" />
            <transition_peak replicate="Set1_MPMsubjectD" retention_time="13.26338" start_time="12.82918" end_time="13.56398" area="943016.5" background="19151.71" height="58539.48" fwhm="0.2411743" truncated="false" rank="4" />
            <transition_peak replicate="Set1_MPMsubjectE" retention_time="13.33018" start_time="12.82918" end_time="13.69758" area="1060219" background="25117.59" height="54230.9" fwhm="0.3096208" truncated="false" rank="4" />
          </transition_results>
          <precursor_mz>664.334624</precursor_mz>
          <product_mz>261.159754</product_mz>
          <collision_energy>19.116046</collision_energy>
        </transition>
        <transition fragment_type="b" fragment_ordinal="4" calc_neutral_mass="474.247835" product_charge="1">
          <transition_results>
            <transition_peak replicate="Set1_MPMsubjectA" retention_time="13.43038" start_time="12.99618" end_time="13.79778" area="341028.3" background="6165.392" height="19263.08" fwhm="0.2842682" truncated="false" rank="5" />
            <transition_peak replicate="Set1_MPMsubjectB" retention_time="13.49718" start_time="12.99618" end_time="13.86458" area="479695.8" background="4544.131" height="27610.34" fwhm="0.2784926" truncated="false" rank="5" />
            <transition_peak replicate="Set1_MPMsubjectC" retention_time="13.49718" start_time="12.96278" end_time="13.86458" area="444370.1" background="4568.144" height="21519.91" fwhm="0.3167515" truncated="false" rank="5" />
            <transition_peak replicate="Set1_MPMsubjectD" retention_time="13.26338" start_time="12.82918" end_time="13.56398" area="340060.4" background="12970.88" height="20904.63" fwhm="0.2503774" truncated="false" rank="5" />
            <transition_peak replicate="Set1_MPMsubjectE" retention_time="13.29678" start_time="12.82918" end_time="13.69758" area="392023.2" background="7694.958" height="19881.58" fwhm="0.3049043" truncated="false" rank="5" />
          </transition_results>
          <precursor_mz>664.334624</precursor_mz>
          <product_mz>475.255111</product_mz>
          <collision_energy>19.116046</collision_energy>
        </transition>
      </precursor>
      <precursor charge="3" auto_manage_children="false">
        <precursor_results>
          <precursor_peak replicate="Set1_MPMsubjectA" peak_count_ratio="1" retention_time="13.43038" start_time="12.99618" end_time="13.79778" fwhm="0.5472895" area="5212.195" background="11337.76" truncated="0" identified="false" />
          <precursor_peak replicate="Set1_MPMsubjectB" peak_count_ratio="1" retention_time="13.02958" start_time="12.99618" end_time="13.86458" fwhm="0.606746" area="4871.824" background="11975.46" truncated="0" identified="false" />
          <precursor_peak replicate="Set1_MPMsubjectC" peak_count_ratio="1" retention_time="13.73098" start_time="12.96278" end_time="13.86458" fwhm="0.812461" area="4480.97" background="14857.25" truncated="0" identified="false" />
          <precursor_peak replicate="Set1_MPMsubjectD" peak_count_ratio="1" retention_time="13.29678" start_time="12.82918" end_time="13.56398" fwhm="0.06991147" area="4382.95" background="10713.38" truncated="0" identified="false" />
          <precursor_peak replicate="Set1_MPMsubjectE" peak_count_ratio="1" retention_time="13.63078" start_time="12.82918" end_time="13.69758" fwhm="0.3580079" area="6385.126" background="12871.54" truncated="0" identified="false" />
        </precursor_results>
        <transition fragment_type="y" fragment_ordinal="6" calc_neutral_mass="743.344983" product_charge="1">
          <transition_results>
            <transition_peak replicate="Set1_MPMsubjectA" retention_time="13.73098" start_time="12.99618" end_time="13.79778" area="178.8228" background="1844.516" height="35.40182" fwhm="0.3096132" truncated="false" rank="6" />
            <transition_peak replicate="Set1_MPMsubjectB" retention_time="13.49718" start_time="12.99618" end_time="13.86458" area="291.8792" background="1997.573" height="34.1982" fwhm="0.3529611" truncated="false" rank="6" />
            <transition_peak replicate="Set1_MPMsubjectC" retention_time="13.46378" start_time="12.96278" end_time="13.86458" area="38.26046" background="2080.935" height="11.02801" fwhm="0.05146138" truncated="false" rank="5" />
            <transition_peak replicate="Set1_MPMsubjectD" retention_time="13.09638" start_time="12.82918" end_time="13.56398" area="492.9857" background="1695.477" height="36.77413" fwhm="0.05949674" truncated="false" rank="4" />
            <transition_peak replicate="Set1_MPMsubjectE" retention_time="12.96278" start_time="12.82918" end_time="13.69758" area="372.6942" background="2010.593" height="33.96665" fwhm="0.06156032" truncated="false" rank="5" />
          </transition_results>
          <precursor_mz>440.554108</precursor_mz>
          <product_mz>744.352259</product_mz>
          <collision_energy>11.059948</collision_energy>
        </transition>
        <transition fragment_type="y" fragment_ordinal="5" calc_neutral_mass="646.292219" product_charge="1">
          <transition_results>
            <transition_peak replicate="Set1_MPMsubjectA" retention_time="13.53058" start_time="12.99618" end_time="13.79778" area="851.567" background="1847.125" height="68.72411" fwhm="0.5472895" truncated="false" rank="4" />
            <transition_peak replicate="Set1_MPMsubjectB" retention_time="13.02958" start_time="12.99618" end_time="13.86458" area="573.183" background="1996.741" height="125.2389" fwhm="0.05752949" fwhm_degenerate="true" truncated="false" rank="5" />
            <transition_peak replicate="Set1_MPMsubjectC" retention_time="13.83118" start_time="12.96278" end_time="13.86458" area="242.5627" background="2085.688" height="26.40958" fwhm="0.812461" truncated="false" rank="4" />
            <transition_peak replicate="Set1_MPMsubjectD" retention_time="12.96278" start_time="12.82918" end_time="13.56398" area="465.2235" background="1694.291" height="56.28542" fwhm="0.06991147" truncated="false" rank="5" />
            <transition_peak replicate="Set1_MPMsubjectE" retention_time="12.92938" start_time="12.82918" end_time="13.69758" area="973.9162" background="2008.238" height="87.63353" fwhm="0.08981567" truncated="false" rank="4" />
          </transition_results>
          <precursor_mz>440.554108</precursor_mz>
          <product_mz>647.299495</product_mz>
          <collision_energy>11.059948</collision_energy>
        </transition>
        <transition fragment_type="y" fragment_ordinal="4" calc_neutral_mass="518.233641" product_charge="1">
          <transition_results>
            <transition_peak replicate="Set1_MPMsubjectA" retention_time="13.09638" start_time="12.99618" end_time="13.79778" area="1113.71" background="1846.591" height="85.25918" fwhm="0.06038277" truncated="false" rank="3" />
            <transition_peak replicate="Set1_MPMsubjectB" retention_time="13.69758" start_time="12.99618" end_time="13.86458" area="953.5876" background="1997.146" height="60.37366" fwhm="0.606746" truncated="false" rank="3" />
            <transition_peak replicate="Set1_MPMsubjectC" retention_time="13.63078" start_time="12.96278" end_time="13.86458" area="1345.689" background="2088.75" height="101.8168" fwhm="0.1085423" truncated="false" rank="2" />
            <transition_peak replicate="Set1_MPMsubjectD" retention_time="12.86258" start_time="12.82918" end_time="13.56398" area="1181.238" background="1694.464" height="69.80354" fwhm="0.05922841" fwhm_degenerate="true" truncated="false" rank="1" />
            <transition_peak replicate="Set1_MPMsubjectE" retention_time="13.33018" start_time="12.82918" end_time="13.69758" area="1094.455" background="2020.398" height="101.0049" fwhm="0.06469774" truncated="false" rank="3" />
          </transition_results>
          <precursor_mz>440.554108</precursor_mz>
          <product_mz>519.240917</product_mz>
          <collision_energy>11.059948</collision_energy>
        </transition>
        <transition fragment_type="y" fragment_ordinal="6" calc_neutral_mass="743.344983" product_charge="2">
          <transition_results>
            <transition_peak replicate="Set1_MPMsubjectA" retention_time="13.43038" start_time="12.99618" end_time="13.79778" area="1406.349" background="1846.583" height="117.4636" fwhm="0.1868753" truncated="false" rank="2" />
            <transition_peak replicate="Set1_MPMsubjectB" retention_time="13.79778" start_time="12.99618" end_time="13.86458" area="1488.206" background="1997.45" height="123.6845" fwhm="0.3199484" truncated="false" rank="1" />
            <transition_peak replicate="Set1_MPMsubjectC" retention_time="13.76438" start_time="12.96278" end_time="13.86458" area="0" background="3851.672" height="58.88323" fwhm="0.04233633" truncated="false" rank="0" />
            <transition_peak replicate="Set1_MPMsubjectD" retention_time="13.29678" start_time="12.82918" end_time="13.56398" area="943.5722" background="1694.233" height="112.4" fwhm="0.05647298" truncated="false" rank="3" />
            <transition_peak replicate="Set1_MPMsubjectE" retention_time="13.59738" start_time="12.82918" end_time="13.69758" area="1455.486" background="2008.592" height="96.24759" fwhm="0.3580079" truncated="false" rank="2" />
          </transition_results>
          <precursor_mz>440.554108</precursor_mz>
          <product_mz>372.679767</product_mz>
          <collision_energy>11.059948</collision_energy>
        </transition>
        <transition fragment_type="b" fragment_ordinal="2" calc_neutral_mass="260.152478" product_charge="1">
          <transition_results>
            <transition_peak replicate="Set1_MPMsubjectA" retention_time="13.29678" start_time="12.99618" end_time="13.79778" area="1441.845" background="2109.949" height="72.25215" fwhm="0.4426962" truncated="false" rank="1" />
            <transition_peak replicate="Set1_MPMsubjectB" retention_time="13.36358" start_time="12.99618" end_time="13.86458" area="964.4832" background="1996.335" height="72.33539" fwhm="0.07178088" truncated="false" rank="2" />
            <transition_peak replicate="Set1_MPMsubjectC" retention_time="13.73098" start_time="12.96278" end_time="13.86458" area="2343.785" background="2669.637" height="185.1478" fwhm="0.1895547" fwhm_degenerate="true" truncated="false" rank="1" />
            <transition_peak replicate="Set1_MPMsubjectD" retention_time="12.96278" start_time="12.82918" end_time="13.56398" area="1113.807" background="2235.312" height="78.92258" fwhm="0.0574403" truncated="false" rank="2" />
            <transition_peak replicate="Set1_MPMsubjectE" retention_time="13.63078" start_time="12.82918" end_time="13.69758" area="2488.575" background="2002.774" height="215.0078" fwhm="0.0800115" truncated="false" rank="1" />
          </transition_results>
          <precursor_mz>440.554108</precursor_mz>
          <product_mz>261.159754</product_mz>
          <collision_energy>11.059948</collision_energy>
        </transition>
        <transition fragment_type="b" fragment_ordinal="5" calc_neutral_mass="575.295513" product_charge="1">
          <transition_results>
            <transition_peak replicate="Set1_MPMsubjectA" retention_time="13.36358" start_time="12.99618" end_time="13.79778" area="219.9007" background="1842.997" height="27.37332" fwhm="0.2735673" truncated="false" rank="5" />
            <transition_peak replicate="Set1_MPMsubjectB" retention_time="13.09638" start_time="12.99618" end_time="13.86458" area="600.485" background="1990.209" height="71.84404" fwhm="0.08012846" truncated="false" rank="4" />
            <transition_peak replicate="Set1_MPMsubjectC" retention_time="13.56398" start_time="12.96278" end_time="13.86458" area="510.6724" background="2080.567" height="57.20071" fwhm="0.4648113" truncated="false" rank="3" />
            <transition_peak replicate="Set1_MPMsubjectD" retention_time="13.19658" start_time="12.82918" end_time="13.56398" area="186.1241" background="1699.599" height="32.77872" fwhm="0.04661122" truncated="false" rank="6" />
            <transition_peak replicate="Set1_MPMsubjectE" retention_time="13.02958" start_time="12.82918" end_time="13.69758" area="0" background="2820.947" height="25.26177" fwhm="0.03926357" truncated="false" rank="0" />
          </transition_results>
          <precursor_mz>440.554108</precursor_mz>
          <product_mz>576.302789</product_mz>
          <collision_energy>11.059948</collision_energy>
        </transition>
      </precursor>
      <precursor charge="3" isotope_label="heavy" auto_manage_children="false">
        <precursor_results>
          <precursor_peak replicate="Set1_MPMsubjectA" peak_count_ratio="1" retention_time="13.43038" start_time="12.99618" end_time="13.79778" fwhm="0.286135" area="154953" background="11071.64" truncated="0" identified="false" />
          <precursor_peak replicate="Set1_MPMsubjectB" peak_count_ratio="1" retention_time="13.49718" start_time="12.99618" end_time="13.86458" fwhm="0.329367" area="264423.9" background="11976.65" truncated="0" identified="false" />
          <precursor_peak replicate="Set1_MPMsubjectC" peak_count_ratio="1" retention_time="13.49718" start_time="12.96278" end_time="13.86458" fwhm="0.3668175" area="234287.2" background="14702.11" truncated="0" identified="false" />
          <precursor_peak replicate="Set1_MPMsubjectD" peak_count_ratio="1" retention_time="13.26338" start_time="12.82918" end_time="13.56398" fwhm="0.2732666" area="152475.9" background="13500.85" truncated="0" identified="false" />
          <precursor_peak replicate="Set1_MPMsubjectE" peak_count_ratio="1" retention_time="13.33018" start_time="12.82918" end_time="13.69758" fwhm="0.3145114" area="206489.2" background="15526.15" truncated="0" identified="false" />
        </precursor_results>
        <transition fragment_type="y" fragment_ordinal="6" calc_neutral_mass="751.359182" product_charge="1">
          <transition_results>
            <transition_peak replicate="Set1_MPMsubjectA" retention_time="13.36358" start_time="12.99618" end_time="13.79778" area="21667.68" background="1843.8" height="1236.959" fwhm="0.2757797" truncated="false" rank="3" />
            <transition_peak replicate="Set1_MPMsubjectB" retention_time="13.56398" start_time="12.99618" end_time="13.86458" area="46143.52" background="2002.103" height="2209.405" fwhm="0.329367" truncated="false" rank="3" />
            <transition_peak replicate="Set1_MPMsubjectC" retention_time="13.49718" start_time="12.96278" end_time="13.86458" area="33752.82" background="2085.471" height="1674.078" fwhm="0.3168786" truncated="false" rank="3" />
            <transition_peak replicate="Set1_MPMsubjectD" retention_time="13.22998" start_time="12.82918" end_time="13.56398" area="23178.85" background="2153.331" height="1538.084" fwhm="0.2350814" truncated="false" rank="3" />
            <transition_peak replicate="Set1_MPMsubjectE" retention_time="13.33018" start_time="12.82918" end_time="13.69758" area="32681.64" background="2008.626" height="1974.512" fwhm="0.2391454" truncated="false" rank="3" />
          </transition_results>
          <precursor_mz>443.225508</precursor_mz>
          <product_mz>752.366458</product_mz>
          <collision_energy>11.156118</collision_energy>
        </transition>
        <transition fragment_type="y" fragment_ordinal="5" calc_neutral_mass="654.306418" product_charge="1">
          <transition_results>
            <transition_peak replicate="Set1_MPMsubjectA" retention_time="13.36358" start_time="12.99618" end_time="13.79778" area="7129.875" background="1848.275" height="484.3689" fwhm="0.193582" truncated="false" rank="6" />
            <transition_peak replicate="Set1_MPMsubjectB" retention_time="13.53058" start_time="12.99618" end_time="13.86458" area="10184.77" background="1992.443" height="525.0507" fwhm="0.3232662" truncated="false" rank="6" />
            <transition_peak replicate="Set1_MPMsubjectC" retention_time="13.46378" start_time="12.96278" end_time="13.86458" area="11468.84" background="2090.169" height="619.3976" fwhm="0.2219974" truncated="false" rank="6" />
            <transition_peak replicate="Set1_MPMsubjectD" retention_time="13.26338" start_time="12.82918" end_time="13.56398" area="6841.187" background="1695.966" height="424.6328" fwhm="0.2644608" truncated="false" rank="6" />
            <transition_peak replicate="Set1_MPMsubjectE" retention_time="13.29678" start_time="12.82918" end_time="13.69758" area="11410.64" background="2009.167" height="641.2683" fwhm="0.3145114" truncated="false" rank="4" />
          </transition_results>
          <precursor_mz>443.225508</precursor_mz>
          <product_mz>655.313694</product_mz>
          <collision_energy>11.156118</collision_energy>
        </transition>
        <transition fragment_type="y" fragment_ordinal="4" calc_neutral_mass="526.24784" product_charge="1">
          <transition_results>
            <transition_peak replicate="Set1_MPMsubjectA" retention_time="13.46378" start_time="12.99618" end_time="13.79778" area="27101.22" background="1843.915" height="1615.447" fwhm="0.2590106" truncated="false" rank="2" />
            <transition_peak replicate="Set1_MPMsubjectB" retention_time="13.49718" start_time="12.99618" end_time="13.86458" area="49654.96" background="1999.971" height="2616.748" fwhm="0.3183807" truncated="false" rank="2" />
            <transition_peak replicate="Set1_MPMsubjectC" retention_time="13.49718" start_time="12.96278" end_time="13.86458" area="46716" background="3383.842" height="2356.778" fwhm="0.2972341" truncated="false" rank="2" />
            <transition_peak replicate="Set1_MPMsubjectD" retention_time="13.26338" start_time="12.82918" end_time="13.56398" area="29690.13" background="3334.992" height="1883.885" fwhm="0.2252187" truncated="false" rank="2" />
            <transition_peak replicate="Set1_MPMsubjectE" retention_time="13.33018" start_time="12.82918" end_time="13.69758" area="36997.52" background="2396.594" height="2052.764" fwhm="0.2914191" truncated="false" rank="2" />
          </transition_results>
          <precursor_mz>443.225508</precursor_mz>
          <product_mz>527.255116</product_mz>
          <collision_energy>11.156118</collision_energy>
        </transition>
        <transition fragment_type="y" fragment_ordinal="6" calc_neutral_mass="751.359182" product_charge="2">
          <transition_results>
            <transition_peak replicate="Set1_MPMsubjectA" retention_time="13.43038" start_time="12.99618" end_time="13.79778" area="81661.74" background="1845.353" height="4291.519" fwhm="0.286135" truncated="false" rank="1" />
            <transition_peak replicate="Set1_MPMsubjectB" retention_time="13.49718" start_time="12.99618" end_time="13.86458" area="128976.3" background="1996.544" height="7095.319" fwhm="0.2811703" truncated="false" rank="1" />
            <transition_peak replicate="Set1_MPMsubjectC" retention_time="13.49718" start_time="12.96278" end_time="13.86458" area="117204.2" background="2079.975" height="5966.183" fwhm="0.3037649" truncated="false" rank="1" />
            <transition_peak replicate="Set1_MPMsubjectD" retention_time="13.26338" start_time="12.82918" end_time="13.56398" area="74863.8" background="2686.394" height="4081.488" fwhm="0.2732666" truncated="false" rank="1" />
            <transition_peak replicate="Set1_MPMsubjectE" retention_time="13.33018" start_time="12.82918" end_time="13.69758" area="104465.2" background="3386.12" height="5776.021" fwhm="0.2761069" truncated="false" rank="1" />
          </transition_results>
          <precursor_mz>443.225508</precursor_mz>
          <product_mz>376.686867</product_mz>
          <collision_energy>11.156118</collision_energy>
        </transition>
        <transition fragment_type="b" fragment_ordinal="2" calc_neutral_mass="260.152478" product_charge="1">
          <transition_results>
            <transition_peak replicate="Set1_MPMsubjectA" retention_time="13.43038" start_time="12.99618" end_time="13.79778" area="9826.186" background="1844.778" height="556.0557" fwhm="0.2580357" truncated="false" rank="4" />
            <transition_peak replicate="Set1_MPMsubjectB" retention_time="13.46378" start_time="12.99618" end_time="13.86458" area="14086.87" background="1995.384" height="1002.526" fwhm="0.1362475" truncated="false" rank="5" />
            <transition_peak replicate="Set1_MPMsubjectC" retention_time="13.46378" start_time="12.96278" end_time="13.86458" area="11618.63" background="2975.124" height="523.6112" fwhm="0.3668175" truncated="false" rank="5" />
            <transition_peak replicate="Set1_MPMsubjectD" retention_time="13.26338" start_time="12.82918" end_time="13.56398" area="8458.376" background="1935.394" height="487.0927" fwhm="0.2729733" truncated="false" rank="5" />
            <transition_peak replicate="Set1_MPMsubjectE" retention_time="13.36358" start_time="12.82918" end_time="13.69758" area="10080.52" background="3718.813" height="718.3262" fwhm="0.1166124" truncated="false" rank="6" />
          </transition_results>
          <precursor_mz>443.225508</precursor_mz>
          <product_mz>261.159754</product_mz>
          <collision_energy>11.156118</collision_energy>
        </transition>
        <transition fragment_type="b" fragment_ordinal="5" calc_neutral_mass="575.295513" product_charge="1">
          <transition_results>
            <transition_peak replicate="Set1_MPMsubjectA" retention_time="13.43038" start_time="12.99618" end_time="13.79778" area="7566.324" background="1845.522" height="415.3121" fwhm="0.2726976" truncated="false" rank="5" />
            <transition_peak replicate="Set1_MPMsubjectB" retention_time="13.53058" start_time="12.99618" end_time="13.86458" area="15377.5" background="1990.202" height="1067.419" fwhm="0.2144592" truncated="false" rank="4" />
            <transition_peak replicate="Set1_MPMsubjectC" retention_time="13.39698" start_time="12.96278" end_time="13.86458" area="13526.7" background="2087.529" height="717.8562" fwhm="0.3450093" truncated="false" rank="4" />
            <transition_peak replicate="Set1_MPMsubjectD" retention_time="13.26338" start_time="12.82918" end_time="13.56398" area="9443.583" background="1694.77" height="664.5449" fwhm="0.2056641" truncated="false" rank="4" />
            <transition_peak replicate="Set1_MPMsubjectE" retention_time="13.22998" start_time="12.82918" end_time="13.69758" area="10853.67" background="2006.834" height="585.0367" fwhm="0.2652587" truncated="false" rank="5" />
          </transition_results>
          <precursor_mz>443.225508</precursor_mz>
          <product_mz>576.302789</product_mz>
          <collision_energy>11.156118</collision_energy>
        </transition>
      </precursor>
    </peptide>
    <peptide sequence="LSQAQGDLSVLETR" auto_manage_children="false" calc_neutral_pep_mass="1515.789286" num_missed_cleavages="0">
      <peptide_results>
        <peptide_result replicate="Set1_MPMsubjectA" peak_count_ratio="1" retention_time="15.31567" />
        <peptide_result replicate="Set1_MPMsubjectB" peak_count_ratio="1" retention_time="15.50772" />
        <peptide_result replicate="Set1_MPMsubjectC" peak_count_ratio="1" retention_time="15.50772" />
        <peptide_result replicate="Set1_MPMsubjectD" peak_count_ratio="1" retention_time="15.40752" />
        <peptide_result replicate="Set1_MPMsubjectE" peak_count_ratio="1" retention_time="15.43257" />
      </peptide_results>
      <precursor charge="2" auto_manage_children="false">
        <precursor_results>
          <precursor_peak replicate="Set1_MPMsubjectA" peak_count_ratio="1" retention_time="15.13197" start_time="15.13197" end_time="16.20077" fwhm="0.6117292" area="5887.326" background="17610.65" truncated="0" identified="false" />
          <precursor_peak replicate="Set1_MPMsubjectB" peak_count_ratio="1" retention_time="15.29897" start_time="15.29897" end_time="16.00037" fwhm="0.1658386" area="2041.252" background="12545.6" truncated="0" identified="false" />
          <precursor_peak replicate="Set1_MPMsubjectC" peak_count_ratio="1" retention_time="15.93357" start_time="15.09857" end_time="16.10057" fwhm="0.7475251" area="6185.744" background="15089.03" truncated="0" identified="false" />
          <precursor_peak replicate="Set1_MPMsubjectD" peak_count_ratio="1" retention_time="15.83337" start_time="14.63097" end_time="15.93357" fwhm="0.8658774" area="4659.939" background="24383.89" truncated="0" identified="false" />
          <precursor_peak replicate="Set1_MPMsubjectE" peak_count_ratio="1" retention_time="15.76657" start_time="15.03177" end_time="15.96697" fwhm="0.1270638" area="2591.747" background="23179.23" truncated="0" identified="false" />
        </precursor_results>
        <transition fragment_type="y" fragment_ordinal="10" calc_neutral_mass="1116.577502" product_charge="1">
          <transition_results>
            <transition_peak replicate="Set1_MPMsubjectA" retention_time="15.13197" start_time="15.13197" end_time="16.20077" area="185.8721" background="2469.362" height="32.37597" fwhm="0.01877809" fwhm_degenerate="true" truncated="false" rank="5" />
            <transition_peak replicate="Set1_MPMsubjectB" retention_time="15.83337" start_time="15.29897" end_time="16.00037" area="123.4197" background="1614.964" height="22.21046" fwhm="0.04838863" truncated="false" rank="4" />
            <transition_peak replicate="Set1_MPMsubjectC" retention_time="15.93357" start_time="15.09857" end_time="16.10057" area="238.8933" background="2325.126" height="25.44341" fwhm="0.5930113" truncated="false" rank="6" />
            <transition_peak replicate="Set1_MPMsubjectD" retention_time="15.16537" start_time="14.63097" end_time="15.93357" area="181.3718" background="3007.872" height="28.65097" fwhm="0.03574494" truncated="false" rank="5" />
            <transition_peak replicate="Set1_MPMsubjectE" retention_time="15.49937" start_time="15.03177" end_time="15.96697" area="461.6633" background="2163.443" height="32.26354" fwhm="0.1270638" truncated="false" rank="2" />
          </transition_results>
          <precursor_mz>758.901919</precursor_mz>
          <product_mz>1117.584778</product_mz>
          <collision_energy>22.520469</collision_energy>
        </transition>
        <transition fragment_type="y" fragment_ordinal="9" calc_neutral_mass="988.518925" product_charge="1">
          <transition_results>
            <transition_peak replicate="Set1_MPMsubjectA" retention_time="15.13197" start_time="15.13197" end_time="16.20077" area="2307.645" background="2460.72" height="209.73" fwhm="0.02062425" fwhm_degenerate="true" truncated="false" rank="1" />
            <transition_peak replicate="Set1_MPMsubjectB" retention_time="15.29897" start_time="15.29897" end_time="16.00037" area="0" background="3316.929" height="97.47873" fwhm="0.01353176" fwhm_degenerate="true" truncated="false" rank="0" />
            <transition_peak replicate="Set1_MPMsubjectC" retention_time="15.13197" start_time="15.09857" end_time="16.10057" area="416.4679" background="3264.23" height="73.08321" fwhm="0.06870011" fwhm_degenerate="true" truncated="false" rank="5" />
            <transition_peak replicate="Set1_MPMsubjectD" retention_time="15.56617" start_time="14.63097" end_time="15.93357" area="0" background="5966.808" height="156.4994" fwhm="0.07146847" truncated="false" rank="0" />
            <transition_peak replicate="Set1_MPMsubjectE" retention_time="15.03177" start_time="15.03177" end_time="15.96697" area="0" background="4735.884" height="62.80923" fwhm="0.01077475" fwhm_degenerate="true" truncated="false" rank="0" />
          </transition_results>
          <precursor_mz>758.901919</precursor_mz>
          <product_mz>989.526201</product_mz>
          <collision_energy>22.520469</collision_energy>
        </transition>
        <transition fragment_type="y" fragment_ordinal="6" calc_neutral_mass="703.386454" product_charge="1">
          <transition_results>
            <transition_peak replicate="Set1_MPMsubjectA" retention_time="15.23217" start_time="15.13197" end_time="16.20077" area="2111.58" background="3198.088" height="129.9054" fwhm="0.08682688" truncated="false" rank="2" />
            <transition_peak replicate="Set1_MPMsubjectB" retention_time="15.79997" start_time="15.29897" end_time="16.00037" area="0" background="2783.947" height="37.37527" fwhm="0.05541036" truncated="false" rank="0" />
            <transition_peak replicate="Set1_MPMsubjectC" retention_time="15.93357" start_time="15.09857" end_time="16.10057" area="2169.273" background="2540.612" height="123.8467" fwhm="0.7475251" truncated="false" rank="1" />
            <transition_peak replicate="Set1_MPMsubjectD" retention_time="15.83337" start_time="14.63097" end_time="15.93357" area="232.9702" background="5757.461" height="172.1058" fwhm="0.447422" truncated="false" rank="4" />
            <transition_peak replicate="Set1_MPMsubjectE" retention_time="15.76657" start_time="15.03177" end_time="15.96697" area="0" background="6070.691" height="290.2732" fwhm="0.056941" truncated="false" rank="0" />
          </transition_results>
          <precursor_mz>758.901919</precursor_mz>
          <product_mz>704.39373</product_mz>
          <collision_energy>22.520469</collision_energy>
        </transition>
        <transition fragment_type="y" fragment_ordinal="3" calc_neutral_mass="404.201947" product_charge="1">
          <transition_results>
            <transition_peak replicate="Set1_MPMsubjectA" retention_time="15.23217" start_time="15.13197" end_time="16.20077" area="403.5764" background="2463.135" height="34.6196" fwhm="0.03697214" truncated="false" rank="4" />
            <transition_peak replicate="Set1_MPMsubjectB" retention_time="15.86677" start_time="15.29897" end_time="16.00037" area="410.4547" background="1609.224" height="63.72543" fwhm="0.05534792" truncated="false" rank="3" />
            <transition_peak replicate="Set1_MPMsubjectC" retention_time="15.93357" start_time="15.09857" end_time="16.10057" area="536.76" background="2320.61" height="61.37708" fwhm="0.06792419" truncated="false" rank="4" />
            <transition_peak replicate="Set1_MPMsubjectD" retention_time="15.83337" start_time="14.63097" end_time="15.93357" area="1338.143" background="3005.728" height="76.88235" fwhm="0.6489622" fwhm_degenerate="true" truncated="false" rank="3" />
            <transition_peak replicate="Set1_MPMsubjectE" retention_time="15.93357" start_time="15.03177" end_time="15.96697" area="0" background="4124.127" height="89.02414" fwhm="0.0508335" fwhm_degenerate="true" truncated="false" rank="0" />
          </transition_results>
          <precursor_mz>758.901919</precursor_mz>
          <product_mz>405.209223</product_mz>
          <collision_energy>22.520469</collision_energy>
        </transition>
        <transition fragment_type="y" fragment_ordinal="2" calc_neutral_mass="275.159354" product_charge="1">
          <transition_results>
            <transition_peak replicate="Set1_MPMsubjectA" retention_time="15.13197" start_time="15.13197" end_time="16.20077" area="0" background="3836.224" height="21.82549" fwhm="0.02786543" fwhm_degenerate="true" truncated="false" rank="0" />
            <transition_peak replicate="Set1_MPMsubjectB" retention_time="15.49937" start_time="15.29897" end_time="16.00037" area="958.5121" background="1610.786" height="72.32396" fwhm="0.1658386" truncated="false" rank="1" />
            <transition_peak replicate="Set1_MPMsubjectC" retention_time="15.33237" start_time="15.09857" end_time="16.10057" area="1819.209" background="2318.039" height="73.56976" fwhm="0.2649428" truncated="false" rank="2" />
            <transition_peak replicate="Set1_MPMsubjectD" retention_time="15.76657" start_time="14.63097" end_time="15.93357" area="1520.812" background="3643.65" height="113.5743" fwhm="0.8658774" truncated="false" rank="1" />
            <transition_peak replicate="Set1_MPMsubjectE" retention_time="15.06517" start_time="15.03177" end_time="15.96697" area="0" background="3822.096" height="65.34061" fwhm="0.03510636" truncated="false" rank="0" />
          </transition_results>
          <precursor_mz>758.901919</precursor_mz>
          <product_mz>276.16663</product_mz>
          <collision_energy>22.520469</collision_energy>
        </transition>
        <transition fragment_type="b" fragment_ordinal="4" calc_neutral_mass="399.211784" product_charge="1">
          <transition_results>
            <transition_peak replicate="Set1_MPMsubjectA" retention_time="16.10057" start_time="15.13197" end_time="16.20077" area="878.6532" background="3183.125" height="80.81962" fwhm="0.6117292" truncated="false" rank="3" />
            <transition_peak replicate="Set1_MPMsubjectB" retention_time="15.79997" start_time="15.29897" end_time="16.00037" area="548.8659" background="1609.745" height="57.24001" fwhm="0.1178012" truncated="false" rank="2" />
            <transition_peak replicate="Set1_MPMsubjectC" retention_time="15.43257" start_time="15.09857" end_time="16.10057" area="1005.139" background="2320.413" height="63.86475" fwhm="0.05729571" truncated="false" rank="3" />
            <transition_peak replicate="Set1_MPMsubjectD" retention_time="15.90017" start_time="14.63097" end_time="15.93357" area="1386.643" background="3002.365" height="117.4886" fwhm="1.20369" fwhm_degenerate="true" truncated="false" rank="2" />
            <transition_peak replicate="Set1_MPMsubjectE" retention_time="15.93357" start_time="15.03177" end_time="15.96697" area="2130.083" background="2262.988" height="122.8405" fwhm="0.6681914" fwhm_degenerate="true" truncated="false" rank="1" />
          </transition_results>
          <precursor_mz>758.901919</precursor_mz>
          <product_mz>400.21906</product_mz>
          <collision_energy>22.520469</collision_energy>
        </transition>
      </precursor>
      <precursor charge="2" isotope_label="heavy" auto_manage_children="false">
        <precursor_results>
          <precursor_peak replicate="Set1_MPMsubjectA" peak_count_ratio="1" retention_time="15.46597" start_time="15.13197" end_time="16.20077" fwhm="0.3011446" area="1699211" background="98968.5" truncated="0" identified="false" />
          <precursor_peak replicate="Set1_MPMsubjectB" peak_count_ratio="1" retention_time="15.66637" start_time="15.29897" end_time="16.00037" fwhm="0.2581445" area="1936618" background="97976.67" truncated="0" identified="false" />
          <precursor_peak replicate="Set1_MPMsubjectC" peak_count_ratio="1" retention_time="15.49937" start_time="15.09857" end_time="16.10057" fwhm="0.2806292" area="2045327" background="90905.78" truncated="0" identified="false" />
          <precursor_peak replicate="Set1_MPMsubjectD" peak_count_ratio="1" retention_time="15.26557" start_time="14.63097" end_time="15.93357" fwhm="0.4180599" area="1809870" background="92206.57" truncated="0" identified="false" />
          <precursor_peak replicate="Set1_MPMsubjectE" peak_count_ratio="1" retention_time="15.39917" start_time="15.03177" end_time="15.96697" fwhm="0.2518999" area="1759440" background="73765.05" truncated="0" identified="false" />
        </precursor_results>
        <transition fragment_type="y" fragment_ordinal="10" calc_neutral_mass="1126.585771" product_charge="1">
          <transition_results>
            <transition_peak replicate="Set1_MPMsubjectA" retention_time="15.53277" start_time="15.13197" end_time="16.20077" area="237741" background="14987.09" height="12263.78" fwhm="0.3011446" truncated="false" rank="3" />
            <transition_peak replicate="Set1_MPMsubjectB" retention_time="15.66637" start_time="15.29897" end_time="16.00037" area="286326.9" background="10938.69" height="17467.86" fwhm="0.2581445" truncated="false" rank="2" />
            <transition_peak replicate="Set1_MPMsubjectC" retention_time="15.49937" start_time="15.09857" end_time="16.10057" area="291770.7" background="8459.49" height="16633.94" fwhm="0.2806292" truncated="false" rank="3" />
            <transition_peak replicate="Set1_MPMsubjectD" retention_time="15.29897" start_time="14.63097" end_time="15.93357" area="255265.5" background="15885.51" height="10463.04" fwhm="0.3734358" truncated="false" rank="3" />
            <transition_peak replicate="Set1_MPMsubjectE" retention_time="15.43257" start_time="15.03177" end_time="15.96697" area="241224.2" background="13842.13" height="15612.93" fwhm="0.2374861" truncated="false" rank="3" />
          </transition_results>
          <precursor_mz>763.906053</precursor_mz>
          <product_mz>1127.593047</product_mz>
          <collision_energy>22.700618</collision_energy>
        </transition>
        <transition fragment_type="y" fragment_ordinal="9" calc_neutral_mass="998.527194" product_charge="1">
          <transition_results>
            <transition_peak replicate="Set1_MPMsubjectA" retention_time="15.46597" start_time="15.13197" end_time="16.20077" area="611424.1" background="31108.57" height="33068.59" fwhm="0.2787677" truncated="false" rank="1" />
            <transition_peak replicate="Set1_MPMsubjectB" retention_time="15.66637" start_time="15.29897" end_time="16.00037" area="701548.3" background="28924" height="45187.53" fwhm="0.2378269" truncated="false" rank="1" />
            <transition_peak replicate="Set1_MPMsubjectC" retention_time="15.49937" start_time="15.09857" end_time="16.10057" area="741906.9" background="21102.71" height="44000.59" fwhm="0.2628171" truncated="false" rank="1" />
            <transition_peak replicate="Set1_MPMsubjectD" retention_time="15.26557" start_time="14.63097" end_time="15.93357" area="647965.9" background="22648.38" height="25714.07" fwhm="0.4024498" truncated="false" rank="1" />
            <transition_peak replicate="Set1_MPMsubjectE" retention_time="15.39917" start_time="15.03177" end_time="15.96697" area="628880.3" background="24904.49" height="40248.07" fwhm="0.2460031" truncated="false" rank="1" />
          </transition_results>
          <precursor_mz>763.906053</precursor_mz>
          <product_mz>999.53447</product_mz>
          <collision_energy>22.700618</collision_energy>
        </transition>
        <transition fragment_type="y" fragment_ordinal="6" calc_neutral_mass="713.394723" product_charge="1">
          <transition_results>
            <transition_peak replicate="Set1_MPMsubjectA" retention_time="15.46597" start_time="15.13197" end_time="16.20077" area="192910.5" background="13166.84" height="10419.43" fwhm="0.2831947" truncated="false" rank="5" />
            <transition_peak replicate="Set1_MPMsubjectB" retention_time="15.66637" start_time="15.29897" end_time="16.00037" area="219685.2" background="13332.67" height="14365.79" fwhm="0.2353444" truncated="false" rank="5" />
            <transition_peak replicate="Set1_MPMsubjectC" retention_time="15.53277" start_time="15.09857" end_time="16.10057" area="223012.3" background="19093.13" height="13111.21" fwhm="0.2773293" truncated="false" rank="6" />
            <transition_peak replicate="Set1_MPMsubjectD" retention_time="15.29897" start_time="14.63097" end_time="15.93357" area="209966" background="8693.695" height="7691.237" fwhm="0.405736" truncated="false" rank="5" />
            <transition_peak replicate="Set1_MPMsubjectE" retention_time="15.39917" start_time="15.03177" end_time="15.96697" area="200716.3" background="13063.33" height="12357.03" fwhm="0.2518999" truncated="false" rank="5" />
          </transition_results>
          <precursor_mz>763.906053</precursor_mz>
          <product_mz>714.401999</product_mz>
          <collision_energy>22.700618</collision_energy>
        </transition>
        <transition fragment_type="y" fragment_ordinal="3" calc_neutral_mass="414.210216" product_charge="1">
          <transition_results>
            <transition_peak replicate="Set1_MPMsubjectA" retention_time="15.49937" start_time="15.13197" end_time="16.20077" area="229914.2" background="12232.89" height="12678.48" fwhm="0.2723787" truncated="false" rank="4" />
            <transition_peak replicate="Set1_MPMsubjectB" retention_time="15.66637" start_time="15.29897" end_time="16.00037" area="245599.8" background="13950.63" height="15340.19" fwhm="0.2476349" truncated="false" rank="4" />
            <transition_peak replicate="Set1_MPMsubjectC" retention_time="15.49937" start_time="15.09857" end_time="16.10057" area="264761.3" background="13380.74" height="15640.72" fwhm="0.2675353" truncated="false" rank="4" />
            <transition_peak replicate="Set1_MPMsubjectD" retention_time="15.26557" start_time="14.63097" end_time="15.93357" area="239458.4" background="10068.89" height="8718.974" fwhm="0.4180599" truncated="false" rank="4" />
            <transition_peak replicate="Set1_MPMsubjectE" retention_time="15.46597" start_time="15.03177" end_time="15.96697" area="233005.8" background="5092.697" height="14953.2" fwhm="0.2376509" truncated="false" rank="4" />
          </transition_results>
          <precursor_mz>763.906053</precursor_mz>
          <product_mz>415.217492</product_mz>
          <collision_energy>22.700618</collision_energy>
        </transition>
        <transition fragment_type="y" fragment_ordinal="2" calc_neutral_mass="285.167623" product_charge="1">
          <transition_results>
            <transition_peak replicate="Set1_MPMsubjectA" retention_time="15.46597" start_time="15.13197" end_time="16.20077" area="180426.6" background="10595.43" height="9641.983" fwhm="0.2787998" truncated="false" rank="6" />
            <transition_peak replicate="Set1_MPMsubjectB" retention_time="15.69977" start_time="15.29897" end_time="16.00037" area="206262.5" background="15125.05" height="12838.17" fwhm="0.2492026" truncated="false" rank="6" />
            <transition_peak replicate="Set1_MPMsubjectC" retention_time="15.49937" start_time="15.09857" end_time="16.10057" area="227477.3" background="11415.14" height="13337.21" fwhm="0.2647909" truncated="false" rank="5" />
            <transition_peak replicate="Set1_MPMsubjectD" retention_time="15.29897" start_time="14.63097" end_time="15.93357" area="188794.6" background="20444.37" height="7918.702" fwhm="0.3479265" truncated="false" rank="6" />
            <transition_peak replicate="Set1_MPMsubjectE" retention_time="15.39917" start_time="15.03177" end_time="15.96697" area="196197.8" background="6037.642" height="12522.81" fwhm="0.2335517" truncated="false" rank="6" />
          </transition_results>
          <precursor_mz>763.906053</precursor_mz>
          <product_mz>286.174899</product_mz>
          <collision_energy>22.700618</collision_energy>
        </transition>
        <transition fragment_type="b" fragment_ordinal="4" calc_neutral_mass="399.211784" product_charge="1">
          <transition_results>
            <transition_peak replicate="Set1_MPMsubjectA" retention_time="15.46597" start_time="15.13197" end_time="16.20077" area="246794.3" background="16877.69" height="12867.96" fwhm="0.2895527" truncated="false" rank="2" />
            <transition_peak replicate="Set1_MPMsubjectB" retention_time="15.66637" start_time="15.29897" end_time="16.00037" area="277195.7" background="15705.63" height="17767.12" fwhm="0.2476196" truncated="false" rank="3" />
            <transition_peak replicate="Set1_MPMsubjectC" retention_time="15.49937" start_time="15.09857" end_time="16.10057" area="296398.4" background="17454.58" height="18430.34" fwhm="0.2375483" truncated="false" rank="2" />
            <transition_peak replicate="Set1_MPMsubjectD" retention_time="15.23217" start_time="14.63097" end_time="15.93357" area="268419.3" background="14465.73" height="10840.74" fwhm="0.3736484" truncated="false" rank="2" />
            <transition_peak replicate="Set1_MPMsubjectE" retention_time="15.46597" start_time="15.03177" end_time="15.96697" area="259415.8" background="10824.76" height="16116.39" fwhm="0.2441985" truncated="false" rank="2" />
          </transition_results>
          <precursor_mz>763.906053</precursor_mz>
          <product_mz>400.21906</product_mz>
          <collision_energy>22.700618</collision_energy>
        </transition>
      </precursor>
      <precursor charge="3" auto_manage_children="false">
        <precursor_results>
          <precursor_peak replicate="Set1_MPMsubjectA" peak_count_ratio="1" retention_time="15.16537" start_time="15.13197" end_time="16.20077" fwhm="0.7350616" area="16480.11" background="18474.82" truncated="0" identified="false" />
          <precursor_peak replicate="Set1_MPMsubjectB" peak_count_ratio="1" retention_time="15.39917" start_time="15.29897" end_time="16.00037" fwhm="0.5963152" area="5492.157" background="21553.97" truncated="0" identified="false" />
          <precursor_peak replicate="Set1_MPMsubjectC" peak_count_ratio="1" retention_time="15.09857" start_time="15.09857" end_time="16.10057" fwhm="0.7237329" area="31528.74" background="31748.15" truncated="0" identified="false" />
          <precursor_peak replicate="Set1_MPMsubjectD" peak_count_ratio="1" retention_time="15.29897" start_time="14.63097" end_time="15.93357" fwhm="0.5607922" area="46150.51" background="68399.64" truncated="0" identified="false" />
          <precursor_peak replicate="Set1_MPMsubjectE" peak_count_ratio="1" retention_time="15.09857" start_time="15.03177" end_time="15.96697" fwhm="0.6767561" area="30209.34" background="33756.05" truncated="0" identified="false" />
        </precursor_results>
        <transition fragment_type="y" fragment_ordinal="6" calc_neutral_mass="703.386454" product_charge="1">
          <transition_results>
            <transition_peak replicate="Set1_MPMsubjectA" retention_time="15.49937" start_time="15.13197" end_time="16.20077" area="795.3809" background="2579.406" height="64.93822" fwhm="0.05210581" truncated="false" rank="4" />
            <transition_peak replicate="Set1_MPMsubjectB" retention_time="15.93357" start_time="15.29897" end_time="16.00037" area="147.2652" background="1616.714" height="28.77449" fwhm="0.1995297" truncated="false" rank="6" />
            <transition_peak replicate="Set1_MPMsubjectC" retention_time="16.00037" start_time="15.09857" end_time="16.10057" area="832.6772" background="2322.335" height="55.56562" fwhm="0.7237329" truncated="false" rank="4" />
            <transition_peak replicate="Set1_MPMsubjectD" retention_time="15.59957" start_time="14.63097" end_time="15.93357" area="598.6451" background="3004.824" height="44.51403" fwhm="0.4176657" truncated="false" rank="5" />
            <transition_peak replicate="Set1_MPMsubjectE" retention_time="15.69977" start_time="15.03177" end_time="15.96697" area="591.1559" background="2157.867" height="48.50404" fwhm="0.5736624" truncated="false" rank="5" />
          </transition_results>
          <precursor_mz>506.270371</precursor_mz>
          <product_mz>704.39373</product_mz>
          <collision_energy>13.425733</collision_energy>
        </transition>
        <transition fragment_type="y" fragment_ordinal="5" calc_neutral_mass="616.354425" product_charge="1">
          <transition_results>
            <transition_peak replicate="Set1_MPMsubjectA" retention_time="15.16537" start_time="15.13197" end_time="16.20077" area="13525.95" background="5541.11" height="541.2407" fwhm="0.08824699" truncated="false" rank="1" />
            <transition_peak replicate="Set1_MPMsubjectB" retention_time="15.39917" start_time="15.29897" end_time="16.00037" area="3919.617" background="13473.13" height="543.2821" fwhm="0.05650024" truncated="false" rank="1" />
            <transition_peak replicate="Set1_MPMsubjectC" retention_time="15.09857" start_time="15.09857" end_time="16.10057" area="27044.26" background="19791.01" height="897.3685" fwhm="0.3930383" fwhm_degenerate="true" truncated="false" rank="1" />
            <transition_peak replicate="Set1_MPMsubjectD" retention_time="15.29897" start_time="14.63097" end_time="15.93357" area="42392.09" background="53156.32" height="1438.586" fwhm="0.5607922" truncated="false" rank="1" />
            <transition_peak replicate="Set1_MPMsubjectE" retention_time="15.09857" start_time="15.03177" end_time="15.96697" area="25716.76" background="22839.57" height="1216.515" fwhm="0.08201388" truncated="false" rank="1" />
          </transition_results>
          <precursor_mz>506.270371</precursor_mz>
          <product_mz>617.361701</product_mz>
          <collision_energy>13.425733</collision_energy>
        </transition>
        <transition fragment_type="y" fragment_ordinal="4" calc_neutral_mass="517.286011" product_charge="1">
          <transition_results>
            <transition_peak replicate="Set1_MPMsubjectA" retention_time="15.93357" start_time="15.13197" end_time="16.20077" area="877.5894" background="2467.615" height="99.53886" fwhm="0.7350616" truncated="false" rank="3" />
            <transition_peak replicate="Set1_MPMsubjectB" retention_time="15.36577" start_time="15.29897" end_time="16.00037" area="458.6655" background="1607.635" height="54.10751" fwhm="0.04029536" truncated="false" rank="2" />
            <transition_peak replicate="Set1_MPMsubjectC" retention_time="15.96697" start_time="15.09857" end_time="16.10057" area="1155.436" background="2314.249" height="109.3685" fwhm="0.3416674" truncated="false" rank="3" />
            <transition_peak replicate="Set1_MPMsubjectD" retention_time="15.36577" start_time="14.63097" end_time="15.93357" area="701.5181" background="3003.208" height="88.38635" fwhm="0.05030951" truncated="false" rank="4" />
            <transition_peak replicate="Set1_MPMsubjectE" retention_time="15.90017" start_time="15.03177" end_time="15.96697" area="926.9776" background="2161.407" height="103.4297" fwhm="0.1536291" truncated="false" rank="3" />
          </transition_results>
          <precursor_mz>506.270371</precursor_mz>
          <product_mz>518.293287</product_mz>
          <collision_energy>13.425733</collision_energy>
        </transition>
        <transition fragment_type="y" fragment_ordinal="3" calc_neutral_mass="404.201947" product_charge="1">
          <transition_results>
            <transition_peak replicate="Set1_MPMsubjectA" retention_time="15.90017" start_time="15.13197" end_time="16.20077" area="282.1165" background="2465.432" height="35.25135" fwhm="0.5234022" truncated="false" rank="5" />
            <transition_peak replicate="Set1_MPMsubjectB" retention_time="15.73317" start_time="15.29897" end_time="16.00037" area="223.6503" background="1609.674" height="39.45538" fwhm="0.3716852" truncated="false" rank="5" />
            <transition_peak replicate="Set1_MPMsubjectC" retention_time="15.90017" start_time="15.09857" end_time="16.10057" area="1702.092" background="2306.153" height="134.6199" fwhm="0.324365" truncated="false" rank="2" />
            <transition_peak replicate="Set1_MPMsubjectD" retention_time="14.79797" start_time="14.63097" end_time="15.93357" area="867.2532" background="3026.843" height="55.7044" fwhm="0.1781337" truncated="false" rank="3" />
            <transition_peak replicate="Set1_MPMsubjectE" retention_time="15.93357" start_time="15.03177" end_time="15.96697" area="860.8278" background="2157.465" height="90.16883" fwhm="0.6767561" truncated="false" rank="4" />
          </transition_results>
          <precursor_mz>506.270371</precursor_mz>
          <product_mz>405.209223</product_mz>
          <collision_energy>13.425733</collision_energy>
        </transition>
        <transition fragment_type="y" fragment_ordinal="2" calc_neutral_mass="275.159354" product_charge="1">
          <transition_results>
            <transition_peak replicate="Set1_MPMsubjectA" retention_time="15.66637" start_time="15.13197" end_time="16.20077" area="957.765" background="2468.693" height="116.4834" fwhm="0.03693009" truncated="false" rank="2" />
            <transition_peak replicate="Set1_MPMsubjectB" retention_time="15.96697" start_time="15.29897" end_time="16.00037" area="302.923" background="1632.637" height="42.37461" fwhm="0.5963152" truncated="false" rank="4" />
            <transition_peak replicate="Set1_MPMsubjectC" retention_time="15.73317" start_time="15.09857" end_time="16.10057" area="306.4467" background="2703.727" height="44.24423" fwhm="0.3986573" truncated="false" rank="6" />
            <transition_peak replicate="Set1_MPMsubjectD" retention_time="15.90017" start_time="14.63097" end_time="15.93357" area="1147.36" background="3208.584" height="75.54976" fwhm="0.4779338" truncated="false" rank="2" />
            <transition_peak replicate="Set1_MPMsubjectE" retention_time="15.93357" start_time="15.03177" end_time="15.96697" area="1547.444" background="2210.086" height="116.745" fwhm="0.7515566" fwhm_degenerate="true" truncated="false" rank="2" />
          </transition_results>
          <precursor_mz>506.270371</precursor_mz>
          <product_mz>276.16663</product_mz>
          <collision_energy>13.425733</collision_energy>
        </transition>
        <transition fragment_type="b" fragment_ordinal="7" calc_neutral_mass="699.318768" product_charge="1">
          <transition_results>
            <transition_peak replicate="Set1_MPMsubjectA" retention_time="15.26557" start_time="15.13197" end_time="16.20077" area="41.30801" background="2952.561" height="26.85403" fwhm="0.1214585" truncated="false" rank="6" />
            <transition_peak replicate="Set1_MPMsubjectB" retention_time="15.93357" start_time="15.29897" end_time="16.00037" area="440.0366" background="1614.179" height="68.66545" fwhm="0.5182141" truncated="false" rank="3" />
            <transition_peak replicate="Set1_MPMsubjectC" retention_time="15.83337" start_time="15.09857" end_time="16.10057" area="487.828" background="2310.672" height="63.8373" fwhm="0.2613771" truncated="false" rank="5" />
            <transition_peak replicate="Set1_MPMsubjectD" retention_time="14.76457" start_time="14.63097" end_time="15.93357" area="443.6389" background="2999.852" height="53.79241" fwhm="0.04358745" truncated="false" rank="6" />
            <transition_peak replicate="Set1_MPMsubjectE" retention_time="15.73317" start_time="15.03177" end_time="15.96697" area="566.1703" background="2229.665" height="78.65863" fwhm="0.04540638" truncated="false" rank="6" />
          </transition_results>
          <precursor_mz>506.270371</precursor_mz>
          <product_mz>700.326044</product_mz>
          <collision_energy>13.425733</collision_energy>
        </transition>
      </precursor>
      <precursor charge="3" isotope_label="heavy" auto_manage_children="false">
        <precursor_results>
          <precursor_peak replicate="Set1_MPMsubjectA" peak_count_ratio="1" retention_time="15.49937" start_time="15.13197" end_time="16.20077" fwhm="0.3188025" area="1074640" background="98562.37" truncated="0" identified="false" />
          <precursor_peak replicate="Set1_MPMsubjectB" peak_count_ratio="1" retention_time="15.66637" start_time="15.29897" end_time="16.00037" fwhm="0.2705667" area="1553213" background="67111.38" truncated="0" identified="false" />
          <precursor_peak replicate="Set1_MPMsubjectC" peak_count_ratio="1" retention_time="15.49937" start_time="15.09857" end_time="16.10057" fwhm="0.2742635" area="1483466" background="49883.69" truncated="0" identified="false" />
          <precursor_peak replicate="Set1_MPMsubjectD" peak_count_ratio="1" retention_time="15.23217" start_time="14.63097" end_time="15.93357" fwhm="0.4147156" area="1399072" background="52145.2" truncated="0" identified="false" />
          <precursor_peak replicate="Set1_MPMsubjectE" peak_count_ratio="1" retention_time="15.46597" start_time="15.03177" end_time="15.96697" fwhm="0.2764772" area="1281673" background="50260.02" truncated="0" identified="false" />
        </precursor_results>
        <transition fragment_type="y" fragment_ordinal="6" calc_neutral_mass="713.394723" product_charge="1">
          <transition_results>
            <transition_peak replicate="Set1_MPMsubjectA" retention_time="15.49937" start_time="15.13197" end_time="16.20077" area="101641.9" background="11874.58" height="5301.555" fwhm="0.3086457" truncated="false" rank="4" />
            <transition_peak replicate="Set1_MPMsubjectB" retention_time="15.66637" start_time="15.29897" end_time="16.00037" area="152119.1" background="5171.652" height="9464.681" fwhm="0.2325413" truncated="false" rank="4" />
            <transition_peak replicate="Set1_MPMsubjectC" retention_time="15.53277" start_time="15.09857" end_time="16.10057" area="136626.4" background="7371.868" height="7773.753" fwhm="0.2742635" truncated="false" rank="4" />
            <transition_peak replicate="Set1_MPMsubjectD" retention_time="15.23217" start_time="14.63097" end_time="15.93357" area="136690.3" background="6479.347" height="4967.357" fwhm="0.4147156" truncated="false" rank="4" />
            <transition_peak replicate="Set1_MPMsubjectE" retention_time="15.39917" start_time="15.03177" end_time="15.96697" area="113757.7" background="8505.154" height="7080.943" fwhm="0.2575278" truncated="false" rank="4" />
          </transition_results>
          <precursor_mz>509.606461</precursor_mz>
          <product_mz>714.401999</product_mz>
          <collision_energy>13.545833</collision_energy>
        </transition>
        <transition fragment_type="y" fragment_ordinal="5" calc_neutral_mass="626.362694" product_charge="1">
          <transition_results>
            <transition_peak replicate="Set1_MPMsubjectA" retention_time="15.49937" start_time="15.13197" end_time="16.20077" area="112487.7" background="10920.42" height="5583.359" fwhm="0.3188025" truncated="false" rank="3" />
            <transition_peak replicate="Set1_MPMsubjectB" retention_time="15.69977" start_time="15.29897" end_time="16.00037" area="161661" background="6916.121" height="10204.96" fwhm="0.2349408" truncated="false" rank="3" />
            <transition_peak replicate="Set1_MPMsubjectC" retention_time="15.49937" start_time="15.09857" end_time="16.10057" area="146610.1" background="8502.858" height="8503.151" fwhm="0.2682549" truncated="false" rank="3" />
            <transition_peak replicate="Set1_MPMsubjectD" retention_time="15.23217" start_time="14.63097" end_time="15.93357" area="147661" background="4902.803" height="5618.065" fwhm="0.394314" truncated="false" rank="3" />
            <transition_peak replicate="Set1_MPMsubjectE" retention_time="15.39917" start_time="15.03177" end_time="15.96697" area="133319.9" background="5759.845" height="7697.372" fwhm="0.2680396" truncated="false" rank="3" />
          </transition_results>
          <precursor_mz>509.606461</precursor_mz>
          <product_mz>627.36997</product_mz>
          <collision_energy>13.545833</collision_energy>
        </transition>
        <transition fragment_type="y" fragment_ordinal="4" calc_neutral_mass="527.29428" product_charge="1">
          <transition_results>
            <transition_peak replicate="Set1_MPMsubjectA" retention_time="15.49937" start_time="15.13197" end_time="16.20077" area="495205" background="40617.37" height="26333.96" fwhm="0.2843913" truncated="false" rank="1" />
            <transition_peak replicate="Set1_MPMsubjectB" retention_time="15.66637" start_time="15.29897" end_time="16.00037" area="726235.8" background="27875.81" height="43831.49" fwhm="0.2551592" truncated="false" rank="1" />
            <transition_peak replicate="Set1_MPMsubjectC" retention_time="15.49937" start_time="15.09857" end_time="16.10057" area="694494.2" background="19539.09" height="42828.28" fwhm="0.2570154" truncated="false" rank="1" />
            <transition_peak replicate="Set1_MPMsubjectD" retention_time="15.23217" start_time="14.63097" end_time="15.93357" area="647847.1" background="16626.18" height="24888.63" fwhm="0.3917626" truncated="false" rank="1" />
            <transition_peak replicate="Set1_MPMsubjectE" retention_time="15.46597" start_time="15.03177" end_time="15.96697" area="608566.8" background="15607.3" height="36667.17" fwhm="0.2578759" truncated="false" rank="1" />
          </transition_results>
          <precursor_mz>509.606461</precursor_mz>
          <product_mz>528.301556</product_mz>
          <collision_energy>13.545833</collision_energy>
        </transition>
        <transition fragment_type="y" fragment_ordinal="3" calc_neutral_mass="414.210216" product_charge="1">
          <transition_results>
            <transition_peak replicate="Set1_MPMsubjectA" retention_time="15.49937" start_time="15.13197" end_time="16.20077" area="197204.1" background="18591.6" height="10018.1" fwhm="0.2876507" truncated="false" rank="2" />
            <transition_peak replicate="Set1_MPMsubjectB" retention_time="15.66637" start_time="15.29897" end_time="16.00037" area="292317" background="13509.06" height="18256.44" fwhm="0.2398949" truncated="false" rank="2" />
            <transition_peak replicate="Set1_MPMsubjectC" retention_time="15.53277" start_time="15.09857" end_time="16.10057" area="286433.6" background="5661.813" height="17050.58" fwhm="0.2601012" truncated="false" rank="2" />
            <transition_peak replicate="Set1_MPMsubjectD" retention_time="15.23217" start_time="14.63097" end_time="15.93357" area="255633.4" background="13938.62" height="10016.84" fwhm="0.3766268" truncated="false" rank="2" />
            <transition_peak replicate="Set1_MPMsubjectE" retention_time="15.39917" start_time="15.03177" end_time="15.96697" area="240975.1" background="9305.574" height="14660.59" fwhm="0.2607938" truncated="false" rank="2" />
          </transition_results>
          <precursor_mz>509.606461</precursor_mz>
          <product_mz>415.217492</product_mz>
          <collision_energy>13.545833</collision_energy>
        </transition>
        <transition fragment_type="y" fragment_ordinal="2" calc_neutral_mass="285.167623" product_charge="1">
          <transition_results>
            <transition_peak replicate="Set1_MPMsubjectA" retention_time="15.43257" start_time="15.13197" end_time="16.20077" area="96806" background="9100.771" height="4862.809" fwhm="0.2837568" truncated="false" rank="5" />
            <transition_peak replicate="Set1_MPMsubjectB" retention_time="15.66637" start_time="15.29897" end_time="16.00037" area="132067" background="8155.466" height="7853.041" fwhm="0.2705667" truncated="false" rank="5" />
            <transition_peak replicate="Set1_MPMsubjectC" retention_time="15.53277" start_time="15.09857" end_time="16.10057" area="128552.4" background="3690.023" height="7637.596" fwhm="0.2573206" truncated="false" rank="5" />
            <transition_peak replicate="Set1_MPMsubjectD" retention_time="15.26557" start_time="14.63097" end_time="15.93357" area="123975.5" background="6659.241" height="5008.984" fwhm="0.3620716" truncated="false" rank="5" />
            <transition_peak replicate="Set1_MPMsubjectE" retention_time="15.43257" start_time="15.03177" end_time="15.96697" area="109585.8" background="7103.18" height="6629.741" fwhm="0.2607056" truncated="false" rank="5" />
          </transition_results>
          <precursor_mz>509.606461</precursor_mz>
          <product_mz>286.174899</product_mz>
          <collision_energy>13.545833</collision_energy>
        </transition>
        <transition fragment_type="b" fragment_ordinal="7" calc_neutral_mass="699.318768" product_charge="1">
          <transition_results>
            <transition_peak replicate="Set1_MPMsubjectA" retention_time="15.53277" start_time="15.13197" end_time="16.20077" area="71295.76" background="7457.635" height="3902.407" fwhm="0.2618335" truncated="false" rank="6" />
            <transition_peak replicate="Set1_MPMsubjectB" retention_time="15.66637" start_time="15.29897" end_time="16.00037" area="88813.13" background="5483.263" height="5381.515" fwhm="0.2660701" truncated="false" rank="6" />
            <transition_peak replicate="Set1_MPMsubjectC" retention_time="15.53277" start_time="15.09857" end_time="16.10057" area="90749.68" background="5118.044" height="5672.879" fwhm="0.2477224" truncated="false" rank="6" />
            <transition_peak replicate="Set1_MPMsubjectD" retention_time="15.29897" start_time="14.63097" end_time="15.93357" area="87264.93" background="3539.013" height="3457.724" fwhm="0.3947097" truncated="false" rank="6" />
            <transition_peak replicate="Set1_MPMsubjectE" retention_time="15.43257" start_time="15.03177" end_time="15.96697" area="75468.16" background="3978.966" height="4294.31" fwhm="0.2764772" truncated="false" rank="6" />
          </transition_results>
          <precursor_mz>509.606461</precursor_mz>
          <product_mz>700.326044</product_mz>
          <collision_energy>13.545833</collision_energy>
        </transition>
      </precursor>
    </peptide>
    <peptide sequence="TVVTYHIPQDSSLENVDSR" auto_manage_children="false" calc_neutral_pep_mass="2159.049477" num_missed_cleavages="0">
      <peptide_results>
        <peptide_result replicate="Set1_MPMsubjectA" peak_count_ratio="1" retention_time="15.23658" />
        <peptide_result replicate="Set1_MPMsubjectB" peak_count_ratio="1" retention_time="15.42028" />
        <peptide_result replicate="Set1_MPMsubjectC" peak_count_ratio="1" retention_time="15.26998" />
        <peptide_result replicate="Set1_MPMsubjectD" peak_count_ratio="1" retention_time="15.05288" />
        <peptide_result replicate="Set1_MPMsubjectE" peak_count_ratio="1" retention_time="15.18648" />
      </peptide_results>
      <precursor charge="3" auto_manage_children="false">
        <precursor_results>
          <precursor_peak replicate="Set1_MPMsubjectA" peak_count_ratio="1" retention_time="15.23658" start_time="14.73558" end_time="15.50378" fwhm="0.5402355" area="37527.39" background="25812.5" truncated="0" identified="false" />
          <precursor_peak replicate="Set1_MPMsubjectB" peak_count_ratio="1" retention_time="15.40358" start_time="14.86918" end_time="15.70418" fwhm="0.2899833" area="35771.92" background="26255.06" truncated="0" identified="false" />
          <precursor_peak replicate="Set1_MPMsubjectC" peak_count_ratio="1" retention_time="15.26998" start_time="14.66878" end_time="15.50378" fwhm="0.2305089" area="47934.75" background="33562.28" truncated="0" identified="false" />
          <precursor_peak replicate="Set1_MPMsubjectD" peak_count_ratio="1" retention_time="15.16978" start_time="14.26798" end_time="15.63738" fwhm="0.7753515" area="41175.12" background="65833.5" truncated="0" identified="false" />
          <precursor_peak replicate="Set1_MPMsubjectE" peak_count_ratio="1" retention_time="15.20318" start_time="14.73558" end_time="15.47038" fwhm="0.2800074" area="64184.3" background="25888.68" truncated="0" identified="false" />
        </precursor_results>
        <transition fragment_type="y" fragment_ordinal="6" calc_neutral_mass="718.324582" product_charge="1">
          <transition_results>
            <transition_peak replicate="Set1_MPMsubjectA" retention_time="15.20318" start_time="14.73558" end_time="15.50378" area="3091.974" background="3962.667" height="265.4699" fwhm="0.06769969" truncated="false" rank="5" />
            <transition_peak replicate="Set1_MPMsubjectB" retention_time="15.43698" start_time="14.86918" end_time="15.70418" area="3420.224" background="3154.587" height="265.4474" fwhm="0.2825095" truncated="false" rank="3" />
            <transition_peak replicate="Set1_MPMsubjectC" retention_time="15.30338" start_time="14.66878" end_time="15.50378" area="6415.614" background="3305.277" height="504.8317" fwhm="0.1686703" truncated="false" rank="3" />
            <transition_peak replicate="Set1_MPMsubjectD" retention_time="14.33478" start_time="14.26798" end_time="15.63738" area="2012.717" background="9877.083" height="174.2886" fwhm="0.06605892" truncated="false" rank="6" />
            <transition_peak replicate="Set1_MPMsubjectE" retention_time="15.23658" start_time="14.73558" end_time="15.47038" area="5517.27" background="5068.068" height="453.5298" fwhm="0.2261877" truncated="false" rank="3" />
          </transition_results>
          <precursor_mz>720.690435</precursor_mz>
          <product_mz>719.331858</product_mz>
          <collision_energy>21.144856</collision_energy>
        </transition>
        <transition fragment_type="y" fragment_ordinal="5" calc_neutral_mass="589.281989" product_charge="1">
          <transition_results>
            <transition_peak replicate="Set1_MPMsubjectA" retention_time="15.20318" start_time="14.73558" end_time="15.50378" area="3321.72" background="3483.963" height="232.7467" fwhm="0.3727201" truncated="false" rank="4" />
            <transition_peak replicate="Set1_MPMsubjectB" retention_time="15.40358" start_time="14.86918" end_time="15.70418" area="2678.57" background="3914.924" height="251.4684" fwhm="0.1386098" truncated="false" rank="5" />
            <transition_peak replicate="Set1_MPMsubjectC" retention_time="15.30338" start_time="14.66878" end_time="15.50378" area="2854.287" background="4009.959" height="331.0168" fwhm="0.1014479" truncated="false" rank="5" />
            <transition_peak replicate="Set1_MPMsubjectD" retention_time="15.60398" start_time="14.26798" end_time="15.63738" area="0" background="18271.06" height="114.5045" fwhm="0.05707656" fwhm_degenerate="true" truncated="false" rank="0" />
            <transition_peak replicate="Set1_MPMsubjectE" retention_time="15.03618" start_time="14.73558" end_time="15.47038" area="3685.821" background="4031.085" height="313.0966" fwhm="0.06073703" truncated="false" rank="5" />
          </transition_results>
          <precursor_mz>720.690435</precursor_mz>
          <product_mz>590.289265</product_mz>
          <collision_energy>21.144856</collision_energy>
        </transition>
        <transition fragment_type="y" fragment_ordinal="3" calc_neutral_mass="376.170647" product_charge="1">
          <transition_results>
            <transition_peak replicate="Set1_MPMsubjectA" retention_time="15.33678" start_time="14.73558" end_time="15.50378" area="1738.448" background="2033.284" height="114.3435" fwhm="0.3658808" truncated="false" rank="7" />
            <transition_peak replicate="Set1_MPMsubjectB" retention_time="15.47038" start_time="14.86918" end_time="15.70418" area="1197.195" background="3073.849" height="139.0423" fwhm="0.2899833" truncated="false" rank="7" />
            <transition_peak replicate="Set1_MPMsubjectC" retention_time="15.26998" start_time="14.66878" end_time="15.50378" area="2493.169" background="1931.931" height="195.8651" fwhm="0.1630449" truncated="false" rank="6" />
            <transition_peak replicate="Set1_MPMsubjectD" retention_time="15.10298" start_time="14.26798" end_time="15.63738" area="4194.538" background="3322.37" height="187.6435" fwhm="0.3726875" truncated="false" rank="4" />
            <transition_peak replicate="Set1_MPMsubjectE" retention_time="15.16978" start_time="14.73558" end_time="15.47038" area="2887.284" background="2298.506" height="193.4959" fwhm="0.2690553" truncated="false" rank="6" />
          </transition_results>
          <precursor_mz>720.690435</precursor_mz>
          <product_mz>377.177923</product_mz>
          <collision_energy>21.144856</collision_energy>
        </transition>
        <transition fragment_type="y" fragment_ordinal="2" calc_neutral_mass="261.143704" product_charge="1">
          <transition_results>
            <transition_peak replicate="Set1_MPMsubjectA" retention_time="15.20318" start_time="14.73558" end_time="15.50378" area="3848.391" background="1966.763" height="150.5889" fwhm="0.5402355" truncated="false" rank="3" />
            <transition_peak replicate="Set1_MPMsubjectB" retention_time="15.47038" start_time="14.86918" end_time="15.70418" area="3195.376" background="2416.421" height="245.8248" fwhm="0.1862515" truncated="false" rank="4" />
            <transition_peak replicate="Set1_MPMsubjectC" retention_time="15.26998" start_time="14.66878" end_time="15.50378" area="2209.725" background="4593.622" height="254.2649" fwhm="0.160417" truncated="false" rank="7" />
            <transition_peak replicate="Set1_MPMsubjectD" retention_time="15.03618" start_time="14.26798" end_time="15.63738" area="5181.781" background="3979.977" height="169.3692" fwhm="0.7753515" truncated="false" rank="3" />
            <transition_peak replicate="Set1_MPMsubjectE" retention_time="15.06958" start_time="14.73558" end_time="15.47038" area="2172.815" background="3781.841" height="189.7416" fwhm="0.1657641" truncated="false" rank="7" />
          </transition_results>
          <precursor_mz>720.690435</precursor_mz>
          <product_mz>262.15098</product_mz>
          <collision_energy>21.144856</collision_energy>
        </transition>
        <transition fragment_type="y" fragment_ordinal="17" calc_neutral_mass="1958.933384" product_charge="2">
          <transition_results>
            <transition_peak replicate="Set1_MPMsubjectA" retention_time="15.20318" start_time="14.73558" end_time="15.50378" area="9658.602" background="4104.405" height="583.8466" fwhm="0.3011625" truncated="false" rank="2" />
            <transition_peak replicate="Set1_MPMsubjectB" retention_time="15.47038" start_time="14.86918" end_time="15.70418" area="7520.445" background="5485.797" height="816.3215" fwhm="0.2003588" truncated="false" rank="2" />
            <transition_peak replicate="Set1_MPMsubjectC" retention_time="15.20318" start_time="14.66878" end_time="15.50378" area="14252.58" background="2381.543" height="933.2147" fwhm="0.2020587" truncated="false" rank="2" />
            <transition_peak replicate="Set1_MPMsubjectD" retention_time="14.90258" start_time="14.26798" end_time="15.63738" area="10425.34" background="6870.021" height="526.9203" fwhm="0.3219541" truncated="false" rank="2" />
            <transition_peak replicate="Set1_MPMsubjectE" retention_time="15.13638" start_time="14.73558" end_time="15.47038" area="18904.17" background="1703.994" height="1331.95" fwhm="0.2251801" truncated="false" rank="2" />
          </transition_results>
          <precursor_mz>720.690435</precursor_mz>
          <product_mz>980.473968</product_mz>
          <collision_energy>21.144856</collision_energy>
        </transition>
        <transition fragment_type="y" fragment_ordinal="16" calc_neutral_mass="1859.86497" product_charge="2">
          <transition_results>
            <transition_peak replicate="Set1_MPMsubjectA" retention_time="15.23658" start_time="14.73558" end_time="15.50378" area="2331.348" background="1825.257" height="252.0357" fwhm="0.06016241" truncated="false" rank="6" />
            <transition_peak replicate="Set1_MPMsubjectB" retention_time="15.40358" start_time="14.86918" end_time="15.70418" area="2072.027" background="1920.414" height="204.1244" fwhm="0.1067389" truncated="false" rank="6" />
            <transition_peak replicate="Set1_MPMsubjectC" retention_time="15.20318" start_time="14.66878" end_time="15.50378" area="3632.525" background="1924.602" height="284.6779" fwhm="0.2305089" truncated="false" rank="4" />
            <transition_peak replicate="Set1_MPMsubjectD" retention_time="15.20318" start_time="14.26798" end_time="15.63738" area="3800.638" background="3164.659" height="237.3033" fwhm="0.4623072" truncated="false" rank="5" />
            <transition_peak replicate="Set1_MPMsubjectE" retention_time="15.16978" start_time="14.73558" end_time="15.47038" area="3703.609" background="1701.717" height="359.7031" fwhm="0.1174591" truncated="false" rank="4" />
          </transition_results>
          <precursor_mz>720.690435</precursor_mz>
          <product_mz>930.939761</product_mz>
          <collision_energy>21.144856</collision_energy>
        </transition>
        <transition fragment_type="b" fragment_ordinal="2" calc_neutral_mass="200.116092" product_charge="1">
          <transition_results>
            <transition_peak replicate="Set1_MPMsubjectA" retention_time="15.23658" start_time="14.73558" end_time="15.50378" area="13536.9" background="8436.159" height="909.2297" fwhm="0.2590481" truncated="false" rank="1" />
            <transition_peak replicate="Set1_MPMsubjectB" retention_time="15.40358" start_time="14.86918" end_time="15.70418" area="15688.08" background="6289.069" height="1057.032" fwhm="0.2065126" truncated="false" rank="1" />
            <transition_peak replicate="Set1_MPMsubjectC" retention_time="15.26998" start_time="14.66878" end_time="15.50378" area="16076.85" background="15415.35" height="1413.333" fwhm="0.1672831" truncated="false" rank="1" />
            <transition_peak replicate="Set1_MPMsubjectD" retention_time="15.16978" start_time="14.26798" end_time="15.63738" area="15560.1" background="20348.33" height="657.5328" fwhm="0.3643921" truncated="false" rank="1" />
            <transition_peak replicate="Set1_MPMsubjectE" retention_time="15.20318" start_time="14.73558" end_time="15.47038" area="27313.34" background="7303.464" height="1614.019" fwhm="0.2800074" truncated="false" rank="1" />
          </transition_results>
          <precursor_mz>720.690435</precursor_mz>
          <product_mz>201.123368</product_mz>
          <collision_energy>21.144856</collision_energy>
        </transition>
      </precursor>
      <precursor charge="3" isotope_label="heavy" auto_manage_children="false">
        <precursor_results>
          <precursor_peak replicate="Set1_MPMsubjectA" peak_count_ratio="1" retention_time="15.23658" start_time="14.73558" end_time="15.50378" fwhm="0.221087" area="2025704" background="79664.92" truncated="0" identified="false" />
          <precursor_peak replicate="Set1_MPMsubjectB" peak_count_ratio="1" retention_time="15.43698" start_time="14.86918" end_time="15.70418" fwhm="0.2287896" area="2951299" background="61676.17" truncated="0" identified="false" />
          <precursor_peak replicate="Set1_MPMsubjectC" peak_count_ratio="1" retention_time="15.26998" start_time="14.66878" end_time="15.50378" fwhm="0.2396719" area="2615170" background="76492.84" truncated="0" identified="false" />
          <precursor_peak replicate="Set1_MPMsubjectD" peak_count_ratio="1" retention_time="14.93598" start_time="14.26798" end_time="15.63738" fwhm="0.6345747" area="1940689" background="71077.15" truncated="0" identified="false" />
          <precursor_peak replicate="Set1_MPMsubjectE" peak_count_ratio="1" retention_time="15.16978" start_time="14.73558" end_time="15.47038" fwhm="0.229233" area="2622703" background="82083.98" truncated="0" identified="false" />
        </precursor_results>
        <transition fragment_type="y" fragment_ordinal="6" calc_neutral_mass="728.332851" product_charge="1">
          <transition_results>
            <transition_peak replicate="Set1_MPMsubjectA" retention_time="15.23658" start_time="14.73558" end_time="15.50378" area="195078.6" background="8077.403" height="15756.4" fwhm="0.1749839" truncated="false" rank="3" />
            <transition_peak replicate="Set1_MPMsubjectB" retention_time="15.43698" start_time="14.86918" end_time="15.70418" area="283998.8" background="3917.429" height="19795.08" fwhm="0.2114107" truncated="false" rank="3" />
            <transition_peak replicate="Set1_MPMsubjectC" retention_time="15.23658" start_time="14.66878" end_time="15.50378" area="248712.7" background="12068.42" height="15853.23" fwhm="0.2388629" truncated="false" rank="3" />
            <transition_peak replicate="Set1_MPMsubjectD" retention_time="14.90258" start_time="14.26798" end_time="15.63738" area="186253.7" background="7350.506" height="5037.008" fwhm="0.6345747" truncated="false" rank="3" />
            <transition_peak replicate="Set1_MPMsubjectE" retention_time="15.20318" start_time="14.73558" end_time="15.47038" area="247154.4" background="9876.04" height="17363.83" fwhm="0.2145341" truncated="false" rank="3" />
          </transition_results>
          <precursor_mz>724.026525</precursor_mz>
          <product_mz>729.340127</product_mz>
          <collision_energy>21.264955</collision_energy>
        </transition>
        <transition fragment_type="y" fragment_ordinal="5" calc_neutral_mass="599.290258" product_charge="1">
          <transition_results>
            <transition_peak replicate="Set1_MPMsubjectA" retention_time="15.23658" start_time="14.73558" end_time="15.50378" area="151969.2" background="3002.711" height="10878.68" fwhm="0.221087" truncated="false" rank="4" />
            <transition_peak replicate="Set1_MPMsubjectB" retention_time="15.43698" start_time="14.86918" end_time="15.70418" area="208179" background="6993.298" height="14183.1" fwhm="0.2287896" truncated="false" rank="4" />
            <transition_peak replicate="Set1_MPMsubjectC" retention_time="15.23658" start_time="14.66878" end_time="15.50378" area="198524.6" background="7005.108" height="13806.01" fwhm="0.2052383" truncated="false" rank="4" />
            <transition_peak replicate="Set1_MPMsubjectD" retention_time="15.03618" start_time="14.26798" end_time="15.63738" area="145476.9" background="7262.868" height="4283.819" fwhm="0.5434042" truncated="false" rank="4" />
            <transition_peak replicate="Set1_MPMsubjectE" retention_time="15.16978" start_time="14.73558" end_time="15.47038" area="193716.7" background="6407.76" height="14049.7" fwhm="0.2142813" truncated="false" rank="4" />
          </transition_results>
          <precursor_mz>724.026525</precursor_mz>
          <product_mz>600.297534</product_mz>
          <collision_energy>21.264955</collision_energy>
        </transition>
        <transition fragment_type="y" fragment_ordinal="3" calc_neutral_mass="386.178916" product_charge="1">
          <transition_results>
            <transition_peak replicate="Set1_MPMsubjectA" retention_time="15.23658" start_time="14.73558" end_time="15.50378" area="96439.91" background="5342.858" height="7140.168" fwhm="0.1918695" truncated="false" rank="6" />
            <transition_peak replicate="Set1_MPMsubjectB" retention_time="15.43698" start_time="14.86918" end_time="15.70418" area="128021.1" background="4720.759" height="8661.379" fwhm="0.2149494" truncated="false" rank="6" />
            <transition_peak replicate="Set1_MPMsubjectC" retention_time="15.26998" start_time="14.66878" end_time="15.50378" area="122842.5" background="3372.059" height="8469.117" fwhm="0.2179091" truncated="false" rank="6" />
            <transition_peak replicate="Set1_MPMsubjectD" retention_time="14.93598" start_time="14.26798" end_time="15.63738" area="81837.71" background="9823.47" height="2510.813" fwhm="0.4632602" truncated="false" rank="6" />
            <transition_peak replicate="Set1_MPMsubjectE" retention_time="15.16978" start_time="14.73558" end_time="15.47038" area="109749.7" background="6273.329" height="8399.007" fwhm="0.1881101" truncated="false" rank="6" />
          </transition_results>
          <precursor_mz>724.026525</precursor_mz>
          <product_mz>387.186192</product_mz>
          <collision_energy>21.264955</collision_energy>
        </transition>
        <transition fragment_type="y" fragment_ordinal="2" calc_neutral_mass="271.151973" product_charge="1">
          <transition_results>
            <transition_peak replicate="Set1_MPMsubjectA" retention_time="15.20318" start_time="14.73558" end_time="15.50378" area="110376.1" background="7843.318" height="7426.435" fwhm="0.2149247" truncated="false" rank="5" />
            <transition_peak replicate="Set1_MPMsubjectB" retention_time="15.43698" start_time="14.86918" end_time="15.70418" area="162168.5" background="4728.95" height="10854.77" fwhm="0.2242253" truncated="false" rank="5" />
            <transition_peak replicate="Set1_MPMsubjectC" retention_time="15.26998" start_time="14.66878" end_time="15.50378" area="143998" background="3677.158" height="9605.08" fwhm="0.2292554" truncated="false" rank="5" />
            <transition_peak replicate="Set1_MPMsubjectD" retention_time="14.90258" start_time="14.26798" end_time="15.63738" area="109439" background="7748.197" height="3167.743" fwhm="0.5514814" truncated="false" rank="5" />
            <transition_peak replicate="Set1_MPMsubjectE" retention_time="15.13638" start_time="14.73558" end_time="15.47038" area="139605.6" background="11574.32" height="9761.667" fwhm="0.2049394" truncated="false" rank="5" />
          </transition_results>
          <precursor_mz>724.026525</precursor_mz>
          <product_mz>272.159249</product_mz>
          <collision_energy>21.264955</collision_energy>
        </transition>
        <transition fragment_type="y" fragment_ordinal="17" calc_neutral_mass="1968.941653" product_charge="2">
          <transition_results>
            <transition_peak replicate="Set1_MPMsubjectA" retention_time="15.23658" start_time="14.73558" end_time="15.50378" area="597997.4" background="21328.35" height="41268.38" fwhm="0.2203918" truncated="false" rank="2" />
            <transition_peak replicate="Set1_MPMsubjectB" retention_time="15.43698" start_time="14.86918" end_time="15.70418" area="891812.9" background="6462.453" height="61858.93" fwhm="0.2161748" truncated="false" rank="2" />
            <transition_peak replicate="Set1_MPMsubjectC" retention_time="15.26998" start_time="14.66878" end_time="15.50378" area="750763.1" background="20998.01" height="49585.99" fwhm="0.2326145" truncated="false" rank="2" />
            <transition_peak replicate="Set1_MPMsubjectD" retention_time="15.06958" start_time="14.26798" end_time="15.63738" area="549725.6" background="13068.81" height="15458.63" fwhm="0.5588543" truncated="false" rank="2" />
            <transition_peak replicate="Set1_MPMsubjectE" retention_time="15.13638" start_time="14.73558" end_time="15.47038" area="774235.6" background="14881.08" height="52567.1" fwhm="0.229233" truncated="false" rank="2" />
          </transition_results>
          <precursor_mz>724.026525</precursor_mz>
          <product_mz>985.478103</product_mz>
          <collision_energy>21.264955</collision_energy>
        </transition>
        <transition fragment_type="b" fragment_ordinal="2" calc_neutral_mass="200.116092" product_charge="1">
          <transition_results>
            <transition_peak replicate="Set1_MPMsubjectA" retention_time="15.23658" start_time="14.73558" end_time="15.50378" area="873842.4" background="34070.29" height="61943.64" fwhm="0.2078219" truncated="false" rank="1" />
            <transition_peak replicate="Set1_MPMsubjectB" retention_time="15.43698" start_time="14.86918" end_time="15.70418" area="1277118" background="34853.28" height="87270.4" fwhm="0.223761" truncated="false" rank="1" />
            <transition_peak replicate="Set1_MPMsubjectC" retention_time="15.26998" start_time="14.66878" end_time="15.50378" area="1150329" background="29372.08" height="73727.07" fwhm="0.2396719" truncated="false" rank="1" />
            <transition_peak replicate="Set1_MPMsubjectD" retention_time="14.93598" start_time="14.26798" end_time="15.63738" area="867956" background="25823.3" height="25796.94" fwhm="0.5357464" truncated="false" rank="1" />
            <transition_peak replicate="Set1_MPMsubjectE" retention_time="15.16978" start_time="14.73558" end_time="15.47038" area="1158241" background="33071.46" height="84054.63" fwhm="0.2125149" truncated="false" rank="1" />
          </transition_results>
          <precursor_mz>724.026525</precursor_mz>
          <product_mz>201.123368</product_mz>
          <collision_energy>21.264955</collision_energy>
        </transition>
      </precursor>
    </peptide>
    <peptide sequence="VQGDSTLLHITDLQAR" auto_manage_children="false" calc_neutral_pep_mass="1765.932262" num_missed_cleavages="0">
      <peptide_results>
        <peptide_result replicate="Set1_MPMsubjectA" peak_count_ratio="1" retention_time="17.74043" />
        <peptide_result replicate="Set1_MPMsubjectB" peak_count_ratio="1" retention_time="17.54838" />
        <peptide_result replicate="Set1_MPMsubjectC" peak_count_ratio="1" retention_time="17.03068" />
        <peptide_result replicate="Set1_MPMsubjectD" peak_count_ratio="1" retention_time="16.87203" />
        <peptide_result replicate="Set1_MPMsubjectE" peak_count_ratio="1" retention_time="17.07243" />
      </peptide_results>
      <precursor charge="2" auto_manage_children="false">
        <precursor_results>
          <precursor_peak replicate="Set1_MPMsubjectA" peak_count_ratio="1" retention_time="17.94083" start_time="17.27283" end_time="17.97423" fwhm="0.355206" area="3190.927" background="14890.41" truncated="0" identified="false" />
          <precursor_peak replicate="Set1_MPMsubjectB" peak_count_ratio="1" retention_time="17.70703" start_time="17.10583" end_time="17.74043" fwhm="0.5201781" area="2837.995" background="11266.19" truncated="0" identified="false" />
          <precursor_peak replicate="Set1_MPMsubjectC" peak_count_ratio="1" retention_time="16.77183" start_time="16.77183" end_time="17.30623" fwhm="0.09061324" area="3641.84" background="8254.561" truncated="0" identified="false" />
          <precursor_peak replicate="Set1_MPMsubjectD" peak_count_ratio="1" retention_time="16.93883" start_time="16.50463" end_time="17.13923" fwhm="0.4613382" area="3167.126" background="11304.77" truncated="0" identified="false" />
          <precursor_peak replicate="Set1_MPMsubjectE" peak_count_ratio="1" retention_time="16.87203" start_time="16.80523" end_time="17.33963" fwhm="0.4291275" area="5605.755" background="8423.859" truncated="0" identified="false" />
        </precursor_results>
        <transition fragment_type="y" fragment_ordinal="9" calc_neutral_mass="1065.593093" product_charge="1">
          <transition_results>
            <transition_peak replicate="Set1_MPMsubjectA" retention_time="17.30623" start_time="17.27283" end_time="17.97423" area="475.5959" background="2178.65" height="106.558" fwhm="0.05453098" fwhm_degenerate="true" truncated="false" rank="3" />
            <transition_peak replicate="Set1_MPMsubjectB" retention_time="17.20603" start_time="17.10583" end_time="17.74043" area="0" background="2982.835" height="65.71469" fwhm="0.03235693" truncated="false" rank="0" />
            <transition_peak replicate="Set1_MPMsubjectC" retention_time="16.77183" start_time="16.77183" end_time="17.30623" area="1288.98" background="1232.486" height="165.4067" fwhm="0.02711499" fwhm_degenerate="true" truncated="false" rank="2" />
            <transition_peak replicate="Set1_MPMsubjectD" retention_time="16.97223" start_time="16.50463" end_time="17.13923" area="448.7292" background="1528.486" height="80.38552" fwhm="0.06320269" truncated="false" rank="4" />
            <transition_peak replicate="Set1_MPMsubjectE" retention_time="16.87203" start_time="16.80523" end_time="17.33963" area="1612.771" background="1233.798" height="177.2163" fwhm="0.04644997" truncated="false" rank="1" />
          </transition_results>
          <precursor_mz>883.973407</precursor_mz>
          <product_mz>1066.600369</product_mz>
          <collision_energy>27.023043</collision_energy>
        </transition>
        <transition fragment_type="y" fragment_ordinal="7" calc_neutral_mass="815.450117" product_charge="1">
          <transition_results>
            <transition_peak replicate="Set1_MPMsubjectA" retention_time="17.94083" start_time="17.27283" end_time="17.97423" area="105.725" background="5124.726" height="184.2197" fwhm="0.1982722" truncated="false" rank="5" />
            <transition_peak replicate="Set1_MPMsubjectB" retention_time="17.70703" start_time="17.10583" end_time="17.74043" area="799.4897" background="2206.073" height="129.1334" fwhm="0.5201781" truncated="false" rank="2" />
            <transition_peak replicate="Set1_MPMsubjectC" retention_time="16.77183" start_time="16.77183" end_time="17.30623" area="1383.752" background="1334.034" height="122.9857" fwhm="0.04944576" fwhm_degenerate="true" truncated="false" rank="1" />
            <transition_peak replicate="Set1_MPMsubjectD" retention_time="16.93883" start_time="16.50463" end_time="17.13923" area="641.6468" background="1510.479" height="143.6908" fwhm="0.0413719" truncated="false" rank="2" />
            <transition_peak replicate="Set1_MPMsubjectE" retention_time="17.27283" start_time="16.80523" end_time="17.33963" area="1506.389" background="1258.161" height="139.0713" fwhm="0.1529111" fwhm_degenerate="true" truncated="false" rank="2" />
          </transition_results>
          <precursor_mz>883.973407</precursor_mz>
          <product_mz>816.457393</product_mz>
          <collision_energy>27.023043</collision_energy>
        </transition>
        <transition fragment_type="y" fragment_ordinal="3" calc_neutral_mass="373.207367" product_charge="1">
          <transition_results>
            <transition_peak replicate="Set1_MPMsubjectA" retention_time="17.30623" start_time="17.27283" end_time="17.97423" area="798.2131" background="1621.381" height="48.24297" fwhm="0.03657595" truncated="false" rank="2" />
            <transition_peak replicate="Set1_MPMsubjectB" retention_time="17.64023" start_time="17.10583" end_time="17.74043" area="1005.744" background="1465.991" height="65.40094" fwhm="0.5137454" truncated="false" rank="1" />
            <transition_peak replicate="Set1_MPMsubjectC" retention_time="17.27283" start_time="16.77183" end_time="17.30623" area="0" background="1996.129" height="56.93449" fwhm="0.09061324" truncated="false" rank="0" />
            <transition_peak replicate="Set1_MPMsubjectD" retention_time="16.87203" start_time="16.50463" end_time="17.13923" area="529.2677" background="1628.282" height="55.80855" fwhm="0.2994526" truncated="false" rank="3" />
            <transition_peak replicate="Set1_MPMsubjectE" retention_time="17.30623" start_time="16.80523" end_time="17.33963" area="554.2812" background="1676.307" height="75.17662" fwhm="0.4291275" truncated="false" rank="4" />
          </transition_results>
          <precursor_mz>883.973407</precursor_mz>
          <product_mz>374.214643</product_mz>
          <collision_energy>27.023043</collision_energy>
        </transition>
        <transition fragment_type="y" fragment_ordinal="14" calc_neutral_mass="1538.80527" product_charge="2">
          <transition_results>
            <transition_peak replicate="Set1_MPMsubjectA" retention_time="17.57343" start_time="17.27283" end_time="17.97423" area="1352.448" background="1616.632" height="116.9077" fwhm="0.2776328" truncated="false" rank="1" />
            <transition_peak replicate="Set1_MPMsubjectB" retention_time="17.27283" start_time="17.10583" end_time="17.74043" area="180.2367" background="1629.69" height="58.61172" fwhm="0.03281359" truncated="false" rank="4" />
            <transition_peak replicate="Set1_MPMsubjectC" retention_time="16.83863" start_time="16.77183" end_time="17.30623" area="159.9128" background="1227.444" height="45.2352" fwhm="0.03509514" truncated="false" rank="4" />
            <transition_peak replicate="Set1_MPMsubjectD" retention_time="16.93883" start_time="16.50463" end_time="17.13923" area="406.4789" background="2910.868" height="119.441" fwhm="0.4613382" truncated="false" rank="5" />
            <transition_peak replicate="Set1_MPMsubjectE" retention_time="16.97223" start_time="16.80523" end_time="17.33963" area="521.1377" background="1691.883" height="115.9463" fwhm="0.03524037" truncated="false" rank="6" />
          </transition_results>
          <precursor_mz>883.973407</precursor_mz>
          <product_mz>770.409911</product_mz>
          <collision_energy>27.023043</collision_energy>
        </transition>
        <transition fragment_type="y" fragment_ordinal="11" calc_neutral_mass="1279.724835" product_charge="2">
          <transition_results>
            <transition_peak replicate="Set1_MPMsubjectA" retention_time="17.77383" start_time="17.27283" end_time="17.97423" area="0" background="2573.648" height="46.55782" fwhm="0.03100912" truncated="false" rank="0" />
            <transition_peak replicate="Set1_MPMsubjectB" retention_time="17.23943" start_time="17.10583" end_time="17.74043" area="705.8795" background="1461.05" height="79.28351" fwhm="0.05797964" truncated="false" rank="3" />
            <transition_peak replicate="Set1_MPMsubjectC" retention_time="17.00563" start_time="16.77183" end_time="17.30623" area="123.3236" background="1231.529" height="25.1086" fwhm="0.03557701" truncated="false" rank="5" />
            <transition_peak replicate="Set1_MPMsubjectD" retention_time="16.50463" start_time="16.50463" end_time="17.13923" area="0" background="2259.682" height="115.2626" fwhm="0.01545206" fwhm_degenerate="true" truncated="false" rank="0" />
            <transition_peak replicate="Set1_MPMsubjectE" retention_time="16.90543" start_time="16.80523" end_time="17.33963" area="887.0262" background="1235.522" height="125.1405" fwhm="0.08928614" truncated="false" rank="3" />
          </transition_results>
          <precursor_mz>883.973407</precursor_mz>
          <product_mz>640.869694</product_mz>
          <collision_energy>27.023043</collision_energy>
        </transition>
        <transition fragment_type="b" fragment_ordinal="4" calc_neutral_mass="399.175398" product_charge="1">
          <transition_results>
            <transition_peak replicate="Set1_MPMsubjectA" retention_time="17.67363" start_time="17.27283" end_time="17.97423" area="458.9449" background="1775.37" height="40.31199" fwhm="0.355206" truncated="false" rank="4" />
            <transition_peak replicate="Set1_MPMsubjectB" retention_time="17.33963" start_time="17.10583" end_time="17.74043" area="146.646" background="1520.547" height="29.61895" fwhm="0.05485156" truncated="false" rank="5" />
            <transition_peak replicate="Set1_MPMsubjectC" retention_time="16.97223" start_time="16.77183" end_time="17.30623" area="685.8725" background="1232.939" height="81.58012" fwhm="0.04629136" truncated="false" rank="3" />
            <transition_peak replicate="Set1_MPMsubjectD" retention_time="16.83863" start_time="16.50463" end_time="17.13923" area="1141.003" background="1466.973" height="103.3416" fwhm="0.06583385" truncated="false" rank="1" />
            <transition_peak replicate="Set1_MPMsubjectE" retention_time="17.20603" start_time="16.80523" end_time="17.33963" area="524.1497" background="1328.19" height="89.9082" fwhm="0.1786125" truncated="false" rank="5" />
          </transition_results>
          <precursor_mz>883.973407</precursor_mz>
          <product_mz>400.182674</product_mz>
          <collision_energy>27.023043</collision_energy>
        </transition>
      </precursor>
      <precursor charge="2" isotope_label="heavy" auto_manage_children="false">
        <precursor_results>
          <precursor_peak replicate="Set1_MPMsubjectA" peak_count_ratio="1" retention_time="17.70703" start_time="17.27283" end_time="17.97423" fwhm="0.4350761" area="38990.27" background="16877.81" truncated="0" identified="false" />
          <precursor_peak replicate="Set1_MPMsubjectB" peak_count_ratio="1" retention_time="17.54003" start_time="17.10583" end_time="17.74043" fwhm="0.4186167" area="31050.36" background="11206.83" truncated="0" identified="false" />
          <precursor_peak replicate="Set1_MPMsubjectC" peak_count_ratio="1" retention_time="17.17263" start_time="16.77183" end_time="17.30623" fwhm="0.3316823" area="30143.85" background="7824.52" truncated="0" identified="false" />
          <precursor_peak replicate="Set1_MPMsubjectD" peak_count_ratio="1" retention_time="16.90543" start_time="16.50463" end_time="17.13923" fwhm="0.5056047" area="20657.3" background="24305.33" truncated="0" identified="false" />
          <precursor_peak replicate="Set1_MPMsubjectE" peak_count_ratio="1" retention_time="17.20603" start_time="16.80523" end_time="17.33963" fwhm="0.2697827" area="29484.75" background="8241.813" truncated="0" identified="false" />
        </precursor_results>
        <transition fragment_type="y" fragment_ordinal="9" calc_neutral_mass="1075.601362" product_charge="1">
          <transition_results>
            <transition_peak replicate="Set1_MPMsubjectA" retention_time="17.33963" start_time="17.27283" end_time="17.97423" area="7385.979" background="1899.288" height="503.4393" fwhm="0.05047302" truncated="false" rank="3" />
            <transition_peak replicate="Set1_MPMsubjectB" retention_time="17.50663" start_time="17.10583" end_time="17.74043" area="6503.741" background="2185.839" height="306.5261" fwhm="0.2736663" truncated="false" rank="2" />
            <transition_peak replicate="Set1_MPMsubjectC" retention_time="17.07243" start_time="16.77183" end_time="17.30623" area="4835.664" background="1235.824" height="295.6513" fwhm="0.3316823" truncated="false" rank="3" />
            <transition_peak replicate="Set1_MPMsubjectD" retention_time="16.90543" start_time="16.50463" end_time="17.13923" area="11229.86" background="9203.833" height="744.3581" fwhm="0.3432187" truncated="false" rank="1" />
            <transition_peak replicate="Set1_MPMsubjectE" retention_time="17.17263" start_time="16.80523" end_time="17.33963" area="5549.428" background="1242.154" height="423.9336" fwhm="0.205014" truncated="false" rank="3" />
          </transition_results>
          <precursor_mz>888.977541</precursor_mz>
          <product_mz>1076.608638</product_mz>
          <collision_energy>27.203191</collision_energy>
        </transition>
        <transition fragment_type="y" fragment_ordinal="7" calc_neutral_mass="825.458386" product_charge="1">
          <transition_results>
            <transition_peak replicate="Set1_MPMsubjectA" retention_time="17.70703" start_time="17.27283" end_time="17.97423" area="17840.09" background="5753.982" height="1207.7" fwhm="0.2239433" truncated="false" rank="1" />
            <transition_peak replicate="Set1_MPMsubjectB" retention_time="17.54003" start_time="17.10583" end_time="17.74043" area="14889.56" background="2343.806" height="1272.467" fwhm="0.1877394" truncated="false" rank="1" />
            <transition_peak replicate="Set1_MPMsubjectC" retention_time="17.17263" start_time="16.77183" end_time="17.30623" area="9790.058" background="1235.72" height="1017.321" fwhm="0.07673199" truncated="false" rank="1" />
            <transition_peak replicate="Set1_MPMsubjectD" retention_time="16.93883" start_time="16.50463" end_time="17.13923" area="0" background="5932.773" height="142.882" fwhm="0.03570544" truncated="false" rank="0" />
            <transition_peak replicate="Set1_MPMsubjectE" retention_time="17.20603" start_time="16.80523" end_time="17.33963" area="10103.44" background="1371.815" height="1037.611" fwhm="0.2004079" truncated="false" rank="1" />
          </transition_results>
          <precursor_mz>888.977541</precursor_mz>
          <product_mz>826.465662</product_mz>
          <collision_energy>27.203191</collision_energy>
        </transition>
        <transition fragment_type="y" fragment_ordinal="3" calc_neutral_mass="383.215636" product_charge="1">
          <transition_results>
            <transition_peak replicate="Set1_MPMsubjectA" retention_time="17.87403" start_time="17.27283" end_time="17.97423" area="2440.94" background="2414.077" height="121.7744" fwhm="0.4350761" truncated="false" rank="4" />
            <transition_peak replicate="Set1_MPMsubjectB" retention_time="17.47323" start_time="17.10583" end_time="17.74043" area="2140.631" background="1463.587" height="127.2993" fwhm="0.2877232" truncated="false" rank="4" />
            <transition_peak replicate="Set1_MPMsubjectC" retention_time="17.07243" start_time="16.77183" end_time="17.30623" area="3302.234" background="1656" height="232.9041" fwhm="0.2467278" truncated="false" rank="4" />
            <transition_peak replicate="Set1_MPMsubjectD" retention_time="17.00563" start_time="16.50463" end_time="17.13923" area="1613.74" background="2561.913" height="256.3311" fwhm="0.1099811" truncated="false" rank="4" />
            <transition_peak replicate="Set1_MPMsubjectE" retention_time="17.23943" start_time="16.80523" end_time="17.33963" area="2698.392" background="1916.139" height="312.6199" fwhm="0.1408911" truncated="false" rank="4" />
          </transition_results>
          <precursor_mz>888.977541</precursor_mz>
          <product_mz>384.222912</product_mz>
          <collision_energy>27.203191</collision_energy>
        </transition>
        <transition fragment_type="y" fragment_ordinal="14" calc_neutral_mass="1548.813539" product_charge="2">
          <transition_results>
            <transition_peak replicate="Set1_MPMsubjectA" retention_time="17.70703" start_time="17.27283" end_time="17.97423" area="9723.452" background="1664.507" height="639.6785" fwhm="0.2242343" truncated="false" rank="2" />
            <transition_peak replicate="Set1_MPMsubjectB" retention_time="17.50663" start_time="17.10583" end_time="17.74043" area="4821.705" background="2285.364" height="468.5394" fwhm="0.1772721" truncated="false" rank="3" />
            <transition_peak replicate="Set1_MPMsubjectC" retention_time="17.10583" start_time="16.77183" end_time="17.30623" area="8450.771" background="1231.249" height="809.1052" fwhm="0.09733561" truncated="false" rank="2" />
            <transition_peak replicate="Set1_MPMsubjectD" retention_time="16.83863" start_time="16.50463" end_time="17.13923" area="5801.184" background="1467.519" height="357.9393" fwhm="0.2787681" truncated="false" rank="2" />
            <transition_peak replicate="Set1_MPMsubjectE" retention_time="17.10583" start_time="16.80523" end_time="17.33963" area="8428.606" background="1238.366" height="573.3447" fwhm="0.1533339" truncated="false" rank="2" />
          </transition_results>
          <precursor_mz>888.977541</precursor_mz>
          <product_mz>775.414046</product_mz>
          <collision_energy>27.203191</collision_energy>
        </transition>
        <transition fragment_type="y" fragment_ordinal="11" calc_neutral_mass="1289.733104" product_charge="2">
          <transition_results>
            <transition_peak replicate="Set1_MPMsubjectA" retention_time="17.70703" start_time="17.27283" end_time="17.97423" area="1599.809" background="1617.695" height="143.2368" fwhm="0.1268297" truncated="false" rank="5" />
            <transition_peak replicate="Set1_MPMsubjectB" retention_time="17.40643" start_time="17.10583" end_time="17.74043" area="731.7297" background="1462.206" height="116.7476" fwhm="0.04333336" truncated="false" rank="6" />
            <transition_peak replicate="Set1_MPMsubjectC" retention_time="17.07243" start_time="16.77183" end_time="17.30623" area="1621.523" background="1233.22" height="246.7163" fwhm="0.04207412" truncated="false" rank="6" />
            <transition_peak replicate="Set1_MPMsubjectD" retention_time="16.87203" start_time="16.50463" end_time="17.13923" area="0" background="3668.746" height="104.3312" fwhm="0.03239286" truncated="false" rank="0" />
            <transition_peak replicate="Set1_MPMsubjectE" retention_time="17.13923" start_time="16.80523" end_time="17.33963" area="1133.542" background="1238.158" height="129.9895" fwhm="0.2011683" truncated="false" rank="6" />
          </transition_results>
          <precursor_mz>888.977541</precursor_mz>
          <product_mz>645.873828</product_mz>
          <collision_energy>27.203191</collision_energy>
        </transition>
        <transition fragment_type="b" fragment_ordinal="4" calc_neutral_mass="399.175398" product_charge="1">
          <transition_results>
            <transition_peak replicate="Set1_MPMsubjectA" retention_time="17.67363" start_time="17.27283" end_time="17.97423" area="0" background="3528.266" height="70.22364" fwhm="0.1648727" truncated="false" rank="0" />
            <transition_peak replicate="Set1_MPMsubjectB" retention_time="17.47323" start_time="17.10583" end_time="17.74043" area="1962.992" background="1466.028" height="161.2572" fwhm="0.4186167" truncated="false" rank="5" />
            <transition_peak replicate="Set1_MPMsubjectC" retention_time="17.03903" start_time="16.77183" end_time="17.30623" area="2143.6" background="1232.506" height="163.6037" fwhm="0.1974319" truncated="false" rank="5" />
            <transition_peak replicate="Set1_MPMsubjectD" retention_time="16.97223" start_time="16.50463" end_time="17.13923" area="2012.521" background="1470.542" height="114.8018" fwhm="0.5056047" truncated="false" rank="3" />
            <transition_peak replicate="Set1_MPMsubjectE" retention_time="17.13923" start_time="16.80523" end_time="17.33963" area="1571.345" background="1235.18" height="122.3959" fwhm="0.2697827" truncated="false" rank="5" />
          </transition_results>
          <precursor_mz>888.977541</precursor_mz>
          <product_mz>400.182674</product_mz>
          <collision_energy>27.203191</collision_energy>
        </transition>
      </precursor>
      <precursor charge="3" auto_manage_children="false">
        <precursor_results>
          <precursor_peak replicate="Set1_MPMsubjectA" peak_count_ratio="1" retention_time="17.67363" start_time="17.27283" end_time="17.97423" fwhm="0.4668321" area="16843.53" background="11112.95" truncated="0" identified="false" />
          <precursor_peak replicate="Set1_MPMsubjectB" peak_count_ratio="1" retention_time="17.47323" start_time="17.10583" end_time="17.74043" fwhm="0.1849954" area="5907.32" background="9451.205" truncated="0" identified="false" />
          <precursor_peak replicate="Set1_MPMsubjectC" peak_count_ratio="1" retention_time="17.10583" start_time="16.77183" end_time="17.30623" fwhm="0.1745044" area="12862.95" background="8202.917" truncated="0" identified="false" />
          <precursor_peak replicate="Set1_MPMsubjectD" peak_count_ratio="1" retention_time="16.77183" start_time="16.50463" end_time="17.13923" fwhm="0.4745518" area="7718.158" background="10651.45" truncated="0" identified="false" />
          <precursor_peak replicate="Set1_MPMsubjectE" peak_count_ratio="1" retention_time="17.07243" start_time="16.80523" end_time="17.33963" fwhm="0.4029154" area="9557.051" background="8874.152" truncated="0" identified="false" />
        </precursor_results>
        <transition fragment_type="y" fragment_ordinal="7" calc_neutral_mass="815.450117" product_charge="1">
          <transition_results>
            <transition_peak replicate="Set1_MPMsubjectA" retention_time="17.60683" start_time="17.27283" end_time="17.97423" area="519.3608" background="1617.415" height="41.88163" fwhm="0.07777023" truncated="false" rank="6" />
            <transition_peak replicate="Set1_MPMsubjectB" retention_time="17.50663" start_time="17.10583" end_time="17.74043" area="673.4007" background="1464.449" height="89.94765" fwhm="0.08163605" truncated="false" rank="4" />
            <transition_peak replicate="Set1_MPMsubjectC" retention_time="17.00563" start_time="16.77183" end_time="17.30623" area="958.9574" background="1233.294" height="94.40482" fwhm="0.1136389" truncated="false" rank="4" />
            <transition_peak replicate="Set1_MPMsubjectD" retention_time="16.63823" start_time="16.50463" end_time="17.13923" area="408.6812" background="1464.679" height="44.76581" fwhm="0.07956451" truncated="false" rank="6" />
            <transition_peak replicate="Set1_MPMsubjectE" retention_time="17.03903" start_time="16.80523" end_time="17.33963" area="389.1631" background="1235.4" height="41.26154" fwhm="0.05949997" truncated="false" rank="6" />
          </transition_results>
          <precursor_mz>589.651363</precursor_mz>
          <product_mz>816.457393</product_mz>
          <collision_energy>16.427449</collision_energy>
        </transition>
        <transition fragment_type="y" fragment_ordinal="14" calc_neutral_mass="1538.80527" product_charge="2">
          <transition_results>
            <transition_peak replicate="Set1_MPMsubjectA" retention_time="17.57343" start_time="17.27283" end_time="17.97423" area="1205.074" background="1622.58" height="71.61296" fwhm="0.2975225" truncated="false" rank="5" />
            <transition_peak replicate="Set1_MPMsubjectB" retention_time="17.27283" start_time="17.10583" end_time="17.74043" area="471.0019" background="1462.477" height="50.47081" fwhm="0.0459877" truncated="false" rank="6" />
            <transition_peak replicate="Set1_MPMsubjectC" retention_time="17.13923" start_time="16.77183" end_time="17.30623" area="0" background="1718.806" height="18.83268" fwhm="0.04441157" truncated="false" rank="0" />
            <transition_peak replicate="Set1_MPMsubjectD" retention_time="16.77183" start_time="16.50463" end_time="17.13923" area="1247.854" background="1468.528" height="156.2386" fwhm="0.05576896" truncated="false" rank="3" />
            <transition_peak replicate="Set1_MPMsubjectE" retention_time="17.20603" start_time="16.80523" end_time="17.33963" area="715.1406" background="1236.683" height="69.7211" fwhm="0.1555313" truncated="false" rank="5" />
          </transition_results>
          <precursor_mz>589.651363</precursor_mz>
          <product_mz>770.409911</product_mz>
          <collision_energy>16.427449</collision_energy>
        </transition>
        <transition fragment_type="y" fragment_ordinal="12" calc_neutral_mass="1366.756864" product_charge="2">
          <transition_results>
            <transition_peak replicate="Set1_MPMsubjectA" retention_time="17.67363" start_time="17.27283" end_time="17.97423" area="10240.26" background="1616.831" height="960.6815" fwhm="0.1640804" truncated="false" rank="1" />
            <transition_peak replicate="Set1_MPMsubjectB" retention_time="17.47323" start_time="17.10583" end_time="17.74043" area="2151.469" background="1463.512" height="240.7839" fwhm="0.09115305" truncated="false" rank="1" />
            <transition_peak replicate="Set1_MPMsubjectC" retention_time="17.10583" start_time="16.77183" end_time="17.30623" area="6141.758" background="1232.149" height="699.9492" fwhm="0.1669803" truncated="false" rank="1" />
            <transition_peak replicate="Set1_MPMsubjectD" retention_time="16.87203" start_time="16.50463" end_time="17.13923" area="1164.854" background="1811.836" height="130.6192" fwhm="0.249687" truncated="false" rank="4" />
            <transition_peak replicate="Set1_MPMsubjectE" retention_time="17.07243" start_time="16.80523" end_time="17.33963" area="3545.653" background="1234.058" height="265.8851" fwhm="0.1875692" truncated="false" rank="1" />
          </transition_results>
          <precursor_mz>589.651363</precursor_mz>
          <product_mz>684.385708</product_mz>
          <collision_energy>16.427449</collision_energy>
        </transition>
        <transition fragment_type="y" fragment_ordinal="11" calc_neutral_mass="1279.724835" product_charge="2">
          <transition_results>
            <transition_peak replicate="Set1_MPMsubjectA" retention_time="17.64023" start_time="17.27283" end_time="17.97423" area="1214.59" background="1885.151" height="119.4068" fwhm="0.09231738" truncated="false" rank="4" />
            <transition_peak replicate="Set1_MPMsubjectB" retention_time="17.50663" start_time="17.10583" end_time="17.74043" area="955.0494" background="1464.745" height="125.3053" fwhm="0.1208304" truncated="false" rank="3" />
            <transition_peak replicate="Set1_MPMsubjectC" retention_time="17.13923" start_time="16.77183" end_time="17.30623" area="915.6803" background="1235.985" height="120.3925" fwhm="0.08465507" truncated="false" rank="5" />
            <transition_peak replicate="Set1_MPMsubjectD" retention_time="16.53803" start_time="16.50463" end_time="17.13923" area="924.3441" background="1465.925" height="62.13404" fwhm="0.05474988" truncated="false" rank="5" />
            <transition_peak replicate="Set1_MPMsubjectE" retention_time="17.20603" start_time="16.80523" end_time="17.33963" area="1706.923" background="1234.7" height="106.2226" fwhm="0.4029154" truncated="false" rank="3" />
          </transition_results>
          <precursor_mz>589.651363</precursor_mz>
          <product_mz>640.869694</product_mz>
          <collision_energy>16.427449</collision_energy>
        </transition>
        <transition fragment_type="y" fragment_ordinal="8" calc_neutral_mass="952.509029" product_charge="2">
          <transition_results>
            <transition_peak replicate="Set1_MPMsubjectA" retention_time="17.47323" start_time="17.27283" end_time="17.97423" area="1546.601" background="1622.619" height="91.40465" fwhm="0.1772252" truncated="false" rank="3" />
            <transition_peak replicate="Set1_MPMsubjectB" retention_time="17.33963" start_time="17.10583" end_time="17.74043" area="562.2196" background="1463.649" height="55.77638" fwhm="0.1595959" truncated="false" rank="5" />
            <transition_peak replicate="Set1_MPMsubjectC" retention_time="17.03903" start_time="16.77183" end_time="17.30623" area="1443.496" background="1230.087" height="155.6502" fwhm="0.05629911" truncated="false" rank="3" />
            <transition_peak replicate="Set1_MPMsubjectD" retention_time="17.00563" start_time="16.50463" end_time="17.13923" area="1342.048" background="1463.331" height="122.1089" fwhm="0.4745518" truncated="false" rank="2" />
            <transition_peak replicate="Set1_MPMsubjectE" retention_time="16.83863" start_time="16.80523" end_time="17.33963" area="1201.627" background="1629.354" height="105.4389" fwhm="0.06187425" truncated="false" rank="4" />
          </transition_results>
          <precursor_mz>589.651363</precursor_mz>
          <product_mz>477.26179</product_mz>
          <collision_energy>16.427449</collision_energy>
        </transition>
        <transition fragment_type="b" fragment_ordinal="2" calc_neutral_mass="227.126991" product_charge="1">
          <transition_results>
            <transition_peak replicate="Set1_MPMsubjectA" retention_time="17.67363" start_time="17.27283" end_time="17.97423" area="2117.635" background="2748.357" height="121.6318" fwhm="0.4668321" truncated="false" rank="2" />
            <transition_peak replicate="Set1_MPMsubjectB" retention_time="17.54003" start_time="17.10583" end_time="17.74043" area="1094.18" background="2132.374" height="100.1636" fwhm="0.1849954" truncated="false" rank="2" />
            <transition_peak replicate="Set1_MPMsubjectC" retention_time="17.10583" start_time="16.77183" end_time="17.30623" area="3403.061" background="1552.597" height="323.5054" fwhm="0.1745044" truncated="false" rank="2" />
            <transition_peak replicate="Set1_MPMsubjectD" retention_time="16.90543" start_time="16.50463" end_time="17.13923" area="2630.378" background="2977.147" height="141.4075" fwhm="0.3837767" truncated="false" rank="1" />
            <transition_peak replicate="Set1_MPMsubjectE" retention_time="17.27283" start_time="16.80523" end_time="17.33963" area="1998.544" background="2303.958" height="151.3601" fwhm="0.3590943" truncated="false" rank="2" />
          </transition_results>
          <precursor_mz>589.651363</precursor_mz>
          <product_mz>228.134267</product_mz>
          <collision_energy>16.427449</collision_energy>
        </transition>
      </precursor>
      <precursor charge="3" isotope_label="heavy" auto_manage_children="false">
        <precursor_results>
          <precursor_peak replicate="Set1_MPMsubjectA" peak_count_ratio="1" retention_time="17.64023" start_time="17.27283" end_time="17.97423" fwhm="0.233685" area="2168508" background="48919.55" truncated="0" identified="false" />
          <precursor_peak replicate="Set1_MPMsubjectB" peak_count_ratio="1" retention_time="17.47323" start_time="17.10583" end_time="17.74043" fwhm="0.2395539" area="1924435" background="31299.33" truncated="0" identified="false" />
          <precursor_peak replicate="Set1_MPMsubjectC" peak_count_ratio="1" retention_time="17.07243" start_time="16.77183" end_time="17.30623" fwhm="0.193735" area="1864849" background="29925.14" truncated="0" identified="false" />
          <precursor_peak replicate="Set1_MPMsubjectD" peak_count_ratio="1" retention_time="16.87203" start_time="16.50463" end_time="17.13923" fwhm="0.3085471" area="1523121" background="44044.36" truncated="0" identified="false" />
          <precursor_peak replicate="Set1_MPMsubjectE" peak_count_ratio="1" retention_time="17.13923" start_time="16.80523" end_time="17.33963" fwhm="0.1773483" area="1825277" background="39680.96" truncated="0" identified="false" />
        </precursor_results>
        <transition fragment_type="y" fragment_ordinal="7" calc_neutral_mass="825.458386" product_charge="1">
          <transition_results>
            <transition_peak replicate="Set1_MPMsubjectA" retention_time="17.64023" start_time="17.27283" end_time="17.97423" area="65406.11" background="4276.936" height="4931.568" fwhm="0.2031685" truncated="false" rank="5" />
            <transition_peak replicate="Set1_MPMsubjectB" retention_time="17.47323" start_time="17.10583" end_time="17.74043" area="54335.54" background="1987.349" height="4028.875" fwhm="0.2140112" truncated="false" rank="5" />
            <transition_peak replicate="Set1_MPMsubjectC" retention_time="17.07243" start_time="16.77183" end_time="17.30623" area="53058.52" background="1397.458" height="4557.901" fwhm="0.1896113" truncated="false" rank="5" />
            <transition_peak replicate="Set1_MPMsubjectD" retention_time="16.87203" start_time="16.50463" end_time="17.13923" area="47337.65" background="1663.828" height="2918.093" fwhm="0.2807456" truncated="false" rank="5" />
            <transition_peak replicate="Set1_MPMsubjectE" retention_time="17.13923" start_time="16.80523" end_time="17.33963" area="50684.03" background="2719.313" height="4598.136" fwhm="0.1740113" truncated="false" rank="5" />
          </transition_results>
          <precursor_mz>592.987453</precursor_mz>
          <product_mz>826.465662</product_mz>
          <collision_energy>16.547548</collision_energy>
        </transition>
        <transition fragment_type="y" fragment_ordinal="14" calc_neutral_mass="1548.813539" product_charge="2">
          <transition_results>
            <transition_peak replicate="Set1_MPMsubjectA" retention_time="17.64023" start_time="17.27283" end_time="17.97423" area="1374574" background="23823.06" height="102511.7" fwhm="0.2029746" truncated="false" rank="1" />
            <transition_peak replicate="Set1_MPMsubjectB" retention_time="17.47323" start_time="17.10583" end_time="17.74043" area="1218884" background="14502.42" height="93959.01" fwhm="0.2006034" truncated="false" rank="1" />
            <transition_peak replicate="Set1_MPMsubjectC" retention_time="17.07243" start_time="16.77183" end_time="17.30623" area="1179490" background="14675.7" height="101201.3" fwhm="0.1833229" truncated="false" rank="1" />
            <transition_peak replicate="Set1_MPMsubjectD" retention_time="16.87203" start_time="16.50463" end_time="17.13923" area="958868.9" background="17002.88" height="58521.5" fwhm="0.2720813" truncated="false" rank="1" />
            <transition_peak replicate="Set1_MPMsubjectE" retention_time="17.13923" start_time="16.80523" end_time="17.33963" area="1156652" background="18376.42" height="109522.4" fwhm="0.1663602" truncated="false" rank="1" />
          </transition_results>
          <precursor_mz>592.987453</precursor_mz>
          <product_mz>775.414046</product_mz>
          <collision_energy>16.547548</collision_energy>
        </transition>
        <transition fragment_type="y" fragment_ordinal="12" calc_neutral_mass="1376.765133" product_charge="2">
          <transition_results>
            <transition_peak replicate="Set1_MPMsubjectA" retention_time="17.67363" start_time="17.27283" end_time="17.97423" area="90724.8" background="8468.259" height="5978.499" fwhm="0.233685" truncated="false" rank="3" />
            <transition_peak replicate="Set1_MPMsubjectB" retention_time="17.47323" start_time="17.10583" end_time="17.74043" area="79915.35" background="2442.885" height="5773.285" fwhm="0.2192727" truncated="false" rank="3" />
            <transition_peak replicate="Set1_MPMsubjectC" retention_time="17.07243" start_time="16.77183" end_time="17.30623" area="76375.92" background="2029.857" height="6850.494" fwhm="0.164953" truncated="false" rank="3" />
            <transition_peak replicate="Set1_MPMsubjectD" retention_time="16.93883" start_time="16.50463" end_time="17.13923" area="63340.06" background="2162.307" height="3583.188" fwhm="0.2843046" truncated="false" rank="3" />
            <transition_peak replicate="Set1_MPMsubjectE" retention_time="17.13923" start_time="16.80523" end_time="17.33963" area="77909.47" background="1707.885" height="6685.532" fwhm="0.1773483" truncated="false" rank="3" />
          </transition_results>
          <precursor_mz>592.987453</precursor_mz>
          <product_mz>689.389842</product_mz>
          <collision_energy>16.547548</collision_energy>
        </transition>
        <transition fragment_type="y" fragment_ordinal="11" calc_neutral_mass="1289.733104" product_charge="2">
          <transition_results>
            <transition_peak replicate="Set1_MPMsubjectA" retention_time="17.67363" start_time="17.27283" end_time="17.97423" area="28504.99" background="2188.918" height="2018.599" fwhm="0.2247152" truncated="false" rank="6" />
            <transition_peak replicate="Set1_MPMsubjectB" retention_time="17.43983" start_time="17.10583" end_time="17.74043" area="22937.87" background="1671.294" height="1604.962" fwhm="0.2395539" truncated="false" rank="6" />
            <transition_peak replicate="Set1_MPMsubjectC" retention_time="17.10583" start_time="16.77183" end_time="17.30623" area="24031.83" background="1231.525" height="1983.767" fwhm="0.193735" truncated="false" rank="6" />
            <transition_peak replicate="Set1_MPMsubjectD" retention_time="16.80523" start_time="16.50463" end_time="17.13923" area="22157.42" background="2443.156" height="1270.59" fwhm="0.2746714" truncated="false" rank="6" />
            <transition_peak replicate="Set1_MPMsubjectE" retention_time="17.13923" start_time="16.80523" end_time="17.33963" area="22831.26" background="1369.742" height="2318.637" fwhm="0.1416276" truncated="false" rank="6" />
          </transition_results>
          <precursor_mz>592.987453</precursor_mz>
          <product_mz>645.873828</product_mz>
          <collision_energy>16.547548</collision_energy>
        </transition>
        <transition fragment_type="y" fragment_ordinal="8" calc_neutral_mass="962.517298" product_charge="2">
          <transition_results>
            <transition_peak replicate="Set1_MPMsubjectA" retention_time="17.64023" start_time="17.27283" end_time="17.97423" area="77229.14" background="1616.018" height="5170.346" fwhm="0.2207168" truncated="false" rank="4" />
            <transition_peak replicate="Set1_MPMsubjectB" retention_time="17.47323" start_time="17.10583" end_time="17.74043" area="67491.53" background="3121.919" height="5211.589" fwhm="0.1997642" truncated="false" rank="4" />
            <transition_peak replicate="Set1_MPMsubjectC" retention_time="17.07243" start_time="16.77183" end_time="17.30623" area="70146.47" background="1234.914" height="6537.912" fwhm="0.1618992" truncated="false" rank="4" />
            <transition_peak replicate="Set1_MPMsubjectD" retention_time="16.77183" start_time="16.50463" end_time="17.13923" area="57189.67" background="4260.462" height="3130.34" fwhm="0.3085471" truncated="false" rank="4" />
            <transition_peak replicate="Set1_MPMsubjectE" retention_time="17.13923" start_time="16.80523" end_time="17.33963" area="57059.8" background="4217.802" height="5852.195" fwhm="0.1466139" truncated="false" rank="4" />
          </transition_results>
          <precursor_mz>592.987453</precursor_mz>
          <product_mz>482.265925</product_mz>
          <collision_energy>16.547548</collision_energy>
        </transition>
        <transition fragment_type="b" fragment_ordinal="2" calc_neutral_mass="227.126991" product_charge="1">
          <transition_results>
            <transition_peak replicate="Set1_MPMsubjectA" retention_time="17.64023" start_time="17.27283" end_time="17.97423" area="532068.6" background="8546.357" height="39988.04" fwhm="0.2080616" truncated="false" rank="2" />
            <transition_peak replicate="Set1_MPMsubjectB" retention_time="17.47323" start_time="17.10583" end_time="17.74043" area="480871.3" background="7573.465" height="35589.34" fwhm="0.2165462" truncated="false" rank="2" />
            <transition_peak replicate="Set1_MPMsubjectC" retention_time="17.07243" start_time="16.77183" end_time="17.30623" area="461746.5" background="9355.686" height="42030.71" fwhm="0.1740689" truncated="false" rank="2" />
            <transition_peak replicate="Set1_MPMsubjectD" retention_time="16.87203" start_time="16.50463" end_time="17.13923" area="374227.1" background="16511.73" height="21759.8" fwhm="0.2870331" truncated="false" rank="2" />
            <transition_peak replicate="Set1_MPMsubjectE" retention_time="17.13923" start_time="16.80523" end_time="17.33963" area="460140.4" background="11289.8" height="41649.46" fwhm="0.1755489" truncated="false" rank="2" />
          </transition_results>
          <precursor_mz>592.987453</precursor_mz>
          <product_mz>228.134267</product_mz>
          <collision_energy>16.547548</collision_energy>
        </transition>
      </precursor>
    </peptide>
  </peptide_list>
  <peptide_list label_name="Set2" auto_manage_children="false">
    <peptide sequence="DITIVTGAPR" calc_neutral_pep_mass="1041.581859" num_missed_cleavages="0">
      <peptide_results>
        <peptide_result replicate="Set2_MPMsubjectA" peak_count_ratio="1" retention_time="13.21373" />
        <peptide_result replicate="Set2_MPMsubjectB" peak_count_ratio="1" retention_time="13.4916" />
        <peptide_result replicate="Set2_MPMsubjectC" peak_count_ratio="1" retention_time="13.41848" />
        <peptide_result replicate="Set2_MPMsubjectD" peak_count_ratio="1" retention_time="13.63785" />
        <peptide_result replicate="Set2_MPMsubjectE" peak_count_ratio="1" retention_time="13.15522" />
      </peptide_results>
      <precursor charge="2" auto_manage_children="false">
        <precursor_results>
          <precursor_peak replicate="Set2_MPMsubjectA" peak_count_ratio="1" retention_time="13.11135" start_time="12.87735" end_time="13.81335" fwhm="0.769191" area="28732.06" background="24204.07" truncated="0" identified="false" />
          <precursor_peak replicate="Set2_MPMsubjectB" peak_count_ratio="1" retention_time="13.34535" start_time="13.11135" end_time="13.93035" fwhm="0.6211149" area="49118.92" background="26947.53" truncated="0" identified="false" />
          <precursor_peak replicate="Set2_MPMsubjectC" peak_count_ratio="1" retention_time="13.28685" start_time="12.93585" end_time="13.87185" fwhm="0.4790459" area="25090.7" background="34556.67" truncated="0" identified="false" />
          <precursor_peak replicate="Set2_MPMsubjectD" peak_count_ratio="1" retention_time="13.52085" start_time="13.22835" end_time="14.04735" fwhm="0.712646" area="19367.37" background="22553.46" truncated="0" identified="false" />
          <precursor_peak replicate="Set2_MPMsubjectE" peak_count_ratio="1" retention_time="12.99435" start_time="12.76035" end_time="13.63785" fwhm="0.2863996" area="53529.05" background="33224.76" truncated="0" identified="false" />
        </precursor_results>
        <transition fragment_type="y" fragment_ordinal="8" calc_neutral_mass="813.470852" product_charge="1">
          <transition_results>
            <transition_peak replicate="Set2_MPMsubjectA" retention_time="13.75485" start_time="12.87735" end_time="13.81335" area="3266.274" background="5333.943" height="553.5398" fwhm="0.1021189" truncated="false" rank="3" />
            <transition_peak replicate="Set2_MPMsubjectB" retention_time="13.87185" start_time="13.11135" end_time="13.93035" area="270.7657" background="4193.889" height="120.3136" fwhm="0.2163603" fwhm_degenerate="true" truncated="false" rank="6" />
            <transition_peak replicate="Set2_MPMsubjectC" retention_time="13.69635" start_time="12.93585" end_time="13.87185" area="5495.503" background="3066.018" height="328.8086" fwhm="0.3547826" fwhm_degenerate="true" truncated="false" rank="2" />
            <transition_peak replicate="Set2_MPMsubjectD" retention_time="13.87185" start_time="13.22835" end_time="14.04735" area="3262.171" background="4091.792" height="377.1299" fwhm="0.1619461" truncated="false" rank="2" />
            <transition_peak replicate="Set2_MPMsubjectE" retention_time="13.57935" start_time="12.76035" end_time="13.63785" area="739.0925" background="10071.26" height="317.9328" fwhm="0.2779147" truncated="false" rank="6" />
          </transition_results>
          <precursor_mz>521.798206</precursor_mz>
          <product_mz>814.478128</product_mz>
          <collision_energy>13.984735</collision_energy>
        </transition>
        <transition fragment_type="y" fragment_ordinal="6" calc_neutral_mass="599.33911" product_charge="1">
          <transition_results>
            <transition_peak replicate="Set2_MPMsubjectA" retention_time="12.87735" start_time="12.87735" end_time="13.81335" area="4269.42" background="2167.646" height="357.1482" fwhm="0.04913222" fwhm_degenerate="true" truncated="false" rank="2" />
            <transition_peak replicate="Set2_MPMsubjectB" retention_time="13.46235" start_time="13.11135" end_time="13.93035" area="3544.793" background="1980.005" height="197.6405" fwhm="0.193131" truncated="false" rank="2" />
            <transition_peak replicate="Set2_MPMsubjectC" retention_time="12.99435" start_time="12.93585" end_time="13.87185" area="2224.222" background="5421.852" height="353.2522" fwhm="0.08197883" truncated="false" rank="3" />
            <transition_peak replicate="Set2_MPMsubjectD" retention_time="13.57935" start_time="13.22835" end_time="14.04735" area="2670.473" background="2275.649" height="211.7447" fwhm="0.2589175" truncated="false" rank="3" />
            <transition_peak replicate="Set2_MPMsubjectE" retention_time="13.11135" start_time="12.76035" end_time="13.63785" area="2237.834" background="2037.066" height="199.0573" fwhm="0.1301451" truncated="false" rank="5" />
          </transition_results>
          <precursor_mz>521.798206</precursor_mz>
          <product_mz>600.346386</product_mz>
          <collision_energy>13.984735</collision_energy>
        </transition>
        <transition fragment_type="y" fragment_ordinal="5" calc_neutral_mass="500.270696" product_charge="1">
          <transition_results>
            <transition_peak replicate="Set2_MPMsubjectA" retention_time="13.63785" start_time="12.87735" end_time="13.81335" area="2624.423" background="2161.027" height="124.4372" fwhm="0.3683552" truncated="false" rank="4" />
            <transition_peak replicate="Set2_MPMsubjectB" retention_time="13.87185" start_time="13.11135" end_time="13.93035" area="2491.128" background="2035.464" height="115.4089" fwhm="0.6211149" truncated="false" rank="3" />
            <transition_peak replicate="Set2_MPMsubjectC" retention_time="13.69635" start_time="12.93585" end_time="13.87185" area="266.3727" background="5623.447" height="82.57422" fwhm="0.4790459" truncated="false" rank="5" />
            <transition_peak replicate="Set2_MPMsubjectD" retention_time="13.75485" start_time="13.22835" end_time="14.04735" area="2494.064" background="1891.131" height="178.3585" fwhm="0.1290557" truncated="false" rank="4" />
            <transition_peak replicate="Set2_MPMsubjectE" retention_time="13.57935" start_time="12.76035" end_time="13.63785" area="2481.255" background="2015.429" height="264.077" fwhm="0.07682724" truncated="false" rank="4" />
          </transition_results>
          <precursor_mz>521.798206</precursor_mz>
          <product_mz>501.277972</product_mz>
          <collision_energy>13.984735</collision_energy>
        </transition>
        <transition fragment_type="y" fragment_ordinal="4" calc_neutral_mass="399.223017" product_charge="1">
          <transition_results>
            <transition_peak replicate="Set2_MPMsubjectA" retention_time="12.87735" start_time="12.87735" end_time="13.81335" area="1779" background="2153.162" height="113.8323" fwhm="0.08762435" fwhm_degenerate="true" truncated="false" rank="6" />
            <transition_peak replicate="Set2_MPMsubjectB" retention_time="13.34535" start_time="13.11135" end_time="13.93035" area="1194.048" background="2521.828" height="135.5169" fwhm="0.1708072" truncated="false" rank="5" />
            <transition_peak replicate="Set2_MPMsubjectC" retention_time="13.34535" start_time="12.93585" end_time="13.87185" area="0" background="4603.513" height="95.80476" fwhm="0.2755222" truncated="false" rank="0" />
            <transition_peak replicate="Set2_MPMsubjectD" retention_time="13.93035" start_time="13.22835" end_time="14.04735" area="1883.901" background="1898.16" height="100.4222" fwhm="0.712646" truncated="false" rank="5" />
            <transition_peak replicate="Set2_MPMsubjectE" retention_time="13.11135" start_time="12.76035" end_time="13.63785" area="3911.237" background="2030.42" height="170.9519" fwhm="0.2285673" truncated="false" rank="2" />
          </transition_results>
          <precursor_mz>521.798206</precursor_mz>
          <product_mz>400.230293</product_mz>
          <collision_energy>13.984735</collision_energy>
        </transition>
        <transition fragment_type="b" fragment_ordinal="2" calc_neutral_mass="228.111007" product_charge="1">
          <transition_results>
            <transition_peak replicate="Set2_MPMsubjectA" retention_time="13.11135" start_time="12.87735" end_time="13.81335" area="14638.17" background="10220.78" height="1080.896" fwhm="0.1930451" truncated="false" rank="1" />
            <transition_peak replicate="Set2_MPMsubjectB" retention_time="13.34535" start_time="13.11135" end_time="13.93035" area="40212.26" background="14331.24" height="2711.011" fwhm="0.2704438" truncated="false" rank="1" />
            <transition_peak replicate="Set2_MPMsubjectC" retention_time="13.28685" start_time="12.93585" end_time="13.87185" area="15750.59" background="12984.85" height="944.493" fwhm="0.2292566" truncated="false" rank="1" />
            <transition_peak replicate="Set2_MPMsubjectD" retention_time="13.52085" start_time="13.22835" end_time="14.04735" area="7637.656" background="10505.86" height="779.4532" fwhm="0.1428529" truncated="false" rank="1" />
            <transition_peak replicate="Set2_MPMsubjectE" retention_time="12.99435" start_time="12.76035" end_time="13.63785" area="40937.63" background="15047.74" height="2266.065" fwhm="0.2863996" truncated="false" rank="1" />
          </transition_results>
          <precursor_mz>521.798206</precursor_mz>
          <product_mz>229.118283</product_mz>
          <collision_energy>13.984735</collision_energy>
        </transition>
        <transition fragment_type="b" fragment_ordinal="3" calc_neutral_mass="329.158686" product_charge="1">
          <transition_results>
            <transition_peak replicate="Set2_MPMsubjectA" retention_time="13.63785" start_time="12.87735" end_time="13.81335" area="2154.772" background="2167.511" height="111.2138" fwhm="0.769191" truncated="false" rank="5" />
            <transition_peak replicate="Set2_MPMsubjectB" retention_time="13.52085" start_time="13.11135" end_time="13.93035" area="1405.926" background="1885.106" height="74.97073" fwhm="0.2943891" truncated="false" rank="4" />
            <transition_peak replicate="Set2_MPMsubjectC" retention_time="13.16985" start_time="12.93585" end_time="13.87185" area="1354.017" background="2856.992" height="121.7204" fwhm="0.06331752" truncated="false" rank="4" />
            <transition_peak replicate="Set2_MPMsubjectD" retention_time="13.40385" start_time="13.22835" end_time="14.04735" area="1419.099" background="1890.865" height="95.80537" fwhm="0.1786064" truncated="false" rank="6" />
            <transition_peak replicate="Set2_MPMsubjectE" retention_time="13.05285" start_time="12.76035" end_time="13.63785" area="3221.995" background="2022.844" height="176.1711" fwhm="0.2155429" truncated="false" rank="3" />
          </transition_results>
          <precursor_mz>521.798206</precursor_mz>
          <product_mz>330.165962</product_mz>
          <collision_energy>13.984735</collision_energy>
        </transition>
      </precursor>
      <precursor charge="2" isotope_label="heavy" auto_manage_children="false">
        <precursor_results>
          <precursor_peak replicate="Set2_MPMsubjectA" peak_count_ratio="1" retention_time="13.34535" start_time="12.87735" end_time="13.81335" fwhm="0.3219591" area="2.141603E+07" background="160916.1" truncated="0" identified="false" />
          <precursor_peak replicate="Set2_MPMsubjectB" peak_count_ratio="1" retention_time="13.57935" start_time="13.11135" end_time="13.93035" fwhm="0.2691848" area="2.385947E+07" background="149830.2" truncated="0" identified="false" />
          <precursor_peak replicate="Set2_MPMsubjectC" peak_count_ratio="1" retention_time="13.46235" start_time="12.93585" end_time="13.87185" fwhm="0.3388018" area="2.422221E+07" background="206254.7" truncated="0" identified="false" />
          <precursor_peak replicate="Set2_MPMsubjectD" peak_count_ratio="1" retention_time="13.69635" start_time="13.22835" end_time="14.04735" fwhm="0.2676136" area="2.363294E+07" background="278588.1" truncated="0" identified="false" />
          <precursor_peak replicate="Set2_MPMsubjectE" peak_count_ratio="1" retention_time="13.16985" start_time="12.76035" end_time="13.63785" fwhm="0.2862239" area="2.491192E+07" background="211420.8" truncated="0" identified="false" />
        </precursor_results>
        <transition fragment_type="y" fragment_ordinal="8" calc_neutral_mass="823.479121" product_charge="1">
          <transition_results>
            <transition_peak replicate="Set2_MPMsubjectA" retention_time="13.34535" start_time="12.87735" end_time="13.81335" area="2461296" background="21907.05" height="127601.4" fwhm="0.3082914" truncated="false" rank="4" />
            <transition_peak replicate="Set2_MPMsubjectB" retention_time="13.57935" start_time="13.11135" end_time="13.93035" area="2731740" background="15768.86" height="162475.5" fwhm="0.2646288" truncated="false" rank="4" />
            <transition_peak replicate="Set2_MPMsubjectC" retention_time="13.40385" start_time="12.93585" end_time="13.87185" area="2786474" background="14461.08" height="130963.5" fwhm="0.3280001" truncated="false" rank="4" />
            <transition_peak replicate="Set2_MPMsubjectD" retention_time="13.69635" start_time="13.22835" end_time="14.04735" area="2673540" background="29619.11" height="156085.3" fwhm="0.2638534" truncated="false" rank="4" />
            <transition_peak replicate="Set2_MPMsubjectE" retention_time="13.22835" start_time="12.76035" end_time="13.63785" area="2896599" background="23235.06" height="159128.5" fwhm="0.2862239" truncated="false" rank="4" />
          </transition_results>
          <precursor_mz>526.80234</precursor_mz>
          <product_mz>824.486397</product_mz>
          <collision_energy>14.164884</collision_energy>
        </transition>
        <transition fragment_type="y" fragment_ordinal="6" calc_neutral_mass="609.347379" product_charge="1">
          <transition_results>
            <transition_peak replicate="Set2_MPMsubjectA" retention_time="13.34535" start_time="12.87735" end_time="13.81335" area="6273518" background="42608" height="313836.4" fwhm="0.3209572" truncated="false" rank="1" />
            <transition_peak replicate="Set2_MPMsubjectB" retention_time="13.57935" start_time="13.11135" end_time="13.93035" area="6919783" background="46876.89" height="406453.6" fwhm="0.2691848" truncated="false" rank="1" />
            <transition_peak replicate="Set2_MPMsubjectC" retention_time="13.46235" start_time="12.93585" end_time="13.87185" area="7138860" background="42411.6" height="333876.5" fwhm="0.3388018" truncated="false" rank="1" />
            <transition_peak replicate="Set2_MPMsubjectD" retention_time="13.69635" start_time="13.22835" end_time="14.04735" area="6901346" background="88598.24" height="398828.6" fwhm="0.266584" truncated="false" rank="1" />
            <transition_peak replicate="Set2_MPMsubjectE" retention_time="13.16985" start_time="12.76035" end_time="13.63785" area="7319015" background="39595.3" height="401574.7" fwhm="0.2843791" truncated="false" rank="1" />
          </transition_results>
          <precursor_mz>526.80234</precursor_mz>
          <product_mz>610.354655</product_mz>
          <collision_energy>14.164884</collision_energy>
        </transition>
        <transition fragment_type="y" fragment_ordinal="5" calc_neutral_mass="510.278965" product_charge="1">
          <transition_results>
            <transition_peak replicate="Set2_MPMsubjectA" retention_time="13.34535" start_time="12.87735" end_time="13.81335" area="5065098" background="36898.18" height="257280.1" fwhm="0.3136852" truncated="false" rank="2" />
            <transition_peak replicate="Set2_MPMsubjectB" retention_time="13.57935" start_time="13.11135" end_time="13.93035" area="5569533" background="36184.52" height="331563.4" fwhm="0.2622384" truncated="false" rank="2" />
            <transition_peak replicate="Set2_MPMsubjectC" retention_time="13.40385" start_time="12.93585" end_time="13.87185" area="5697021" background="66104.3" height="266595.2" fwhm="0.3366649" truncated="false" rank="2" />
            <transition_peak replicate="Set2_MPMsubjectD" retention_time="13.69635" start_time="13.22835" end_time="14.04735" area="5609525" background="52786.29" height="331235.9" fwhm="0.2595794" truncated="false" rank="2" />
            <transition_peak replicate="Set2_MPMsubjectE" retention_time="13.22835" start_time="12.76035" end_time="13.63785" area="5808833" background="59637.01" height="317843.3" fwhm="0.2832939" truncated="false" rank="2" />
          </transition_results>
          <precursor_mz>526.80234</precursor_mz>
          <product_mz>511.286241</product_mz>
          <collision_energy>14.164884</collision_energy>
        </transition>
        <transition fragment_type="y" fragment_ordinal="4" calc_neutral_mass="409.231286" product_charge="1">
          <transition_results>
            <transition_peak replicate="Set2_MPMsubjectA" retention_time="13.34535" start_time="12.87735" end_time="13.81335" area="3223001" background="26254.93" height="165609.7" fwhm="0.3082374" truncated="false" rank="3" />
            <transition_peak replicate="Set2_MPMsubjectB" retention_time="13.52085" start_time="13.11135" end_time="13.93035" area="3637435" background="26235.55" height="217399.4" fwhm="0.2625151" truncated="false" rank="3" />
            <transition_peak replicate="Set2_MPMsubjectC" retention_time="13.40385" start_time="12.93585" end_time="13.87185" area="3691493" background="39470.68" height="176848.7" fwhm="0.3307217" truncated="false" rank="3" />
            <transition_peak replicate="Set2_MPMsubjectD" retention_time="13.69635" start_time="13.22835" end_time="14.04735" area="3593428" background="43065.44" height="212999.1" fwhm="0.2633972" truncated="false" rank="3" />
            <transition_peak replicate="Set2_MPMsubjectE" retention_time="13.16985" start_time="12.76035" end_time="13.63785" area="3717377" background="39692.25" height="205384" fwhm="0.2817363" truncated="false" rank="3" />
          </transition_results>
          <precursor_mz>526.80234</precursor_mz>
          <product_mz>410.238562</product_mz>
          <collision_energy>14.164884</collision_energy>
        </transition>
        <transition fragment_type="b" fragment_ordinal="2" calc_neutral_mass="228.111007" product_charge="1">
          <transition_results>
            <transition_peak replicate="Set2_MPMsubjectA" retention_time="13.34535" start_time="12.87735" end_time="13.81335" area="2382505" background="14240.46" height="119191.7" fwhm="0.3219591" truncated="false" rank="5" />
            <transition_peak replicate="Set2_MPMsubjectB" retention_time="13.57935" start_time="13.11135" end_time="13.93035" area="2689741" background="15096.79" height="164841.4" fwhm="0.2524449" truncated="false" rank="5" />
            <transition_peak replicate="Set2_MPMsubjectC" retention_time="13.40385" start_time="12.93585" end_time="13.87185" area="2639822" background="31723.32" height="125850.4" fwhm="0.3322151" truncated="false" rank="5" />
            <transition_peak replicate="Set2_MPMsubjectD" retention_time="13.69635" start_time="13.22835" end_time="14.04735" area="2663267" background="34029.53" height="152936.8" fwhm="0.2676136" truncated="false" rank="5" />
            <transition_peak replicate="Set2_MPMsubjectE" retention_time="13.22835" start_time="12.76035" end_time="13.63785" area="2806762" background="30758.04" height="155849.5" fwhm="0.2778881" truncated="false" rank="5" />
          </transition_results>
          <precursor_mz>526.80234</precursor_mz>
          <product_mz>229.118283</product_mz>
          <collision_energy>14.164884</collision_energy>
        </transition>
        <transition fragment_type="b" fragment_ordinal="3" calc_neutral_mass="329.158686" product_charge="1">
          <transition_results>
            <transition_peak replicate="Set2_MPMsubjectA" retention_time="13.34535" start_time="12.87735" end_time="13.81335" area="2010609" background="19007.53" height="104673.1" fwhm="0.3061303" truncated="false" rank="6" />
            <transition_peak replicate="Set2_MPMsubjectB" retention_time="13.57935" start_time="13.11135" end_time="13.93035" area="2311240" background="9667.593" height="140834.5" fwhm="0.2580296" truncated="false" rank="6" />
            <transition_peak replicate="Set2_MPMsubjectC" retention_time="13.40385" start_time="12.93585" end_time="13.87185" area="2268536" background="12083.68" height="108341.2" fwhm="0.3357718" truncated="false" rank="6" />
            <transition_peak replicate="Set2_MPMsubjectD" retention_time="13.69635" start_time="13.22835" end_time="14.04735" area="2191841" background="30489.45" height="132198.6" fwhm="0.2563788" truncated="false" rank="6" />
            <transition_peak replicate="Set2_MPMsubjectE" retention_time="13.22835" start_time="12.76035" end_time="13.63785" area="2363334" background="18503.09" height="134302.3" fwhm="0.27187" truncated="false" rank="6" />
          </transition_results>
          <precursor_mz>526.80234</precursor_mz>
          <product_mz>330.165962</product_mz>
          <collision_energy>14.164884</collision_energy>
        </transition>
      </precursor>
      <precursor charge="3" auto_manage_children="false">
        <precursor_results>
          <precursor_peak replicate="Set2_MPMsubjectA" peak_count_ratio="1" retention_time="13.05285" start_time="12.87735" end_time="13.81335" fwhm="0.123194" area="718.5358" background="20224.16" truncated="0" identified="false" />
          <precursor_peak replicate="Set2_MPMsubjectB" peak_count_ratio="1" retention_time="13.52085" start_time="13.11135" end_time="13.93035" fwhm="0.1331504" area="3605.826" background="18645.68" truncated="0" identified="false" />
          <precursor_peak replicate="Set2_MPMsubjectC" peak_count_ratio="1" retention_time="13.52085" start_time="12.93585" end_time="13.87185" fwhm="0.4485744" area="6088.098" background="14209.72" truncated="0" identified="false" />
          <precursor_peak replicate="Set2_MPMsubjectD" peak_count_ratio="1" retention_time="13.69635" start_time="13.22835" end_time="14.04735" fwhm="0.4007064" area="1545.917" background="14768.57" truncated="0" identified="false" />
          <precursor_peak replicate="Set2_MPMsubjectE" peak_count_ratio="1" retention_time="13.28685" start_time="12.76035" end_time="13.63785" fwhm="0.5981753" area="3537.431" background="15557.87" truncated="0" identified="false" />
        </precursor_results>
        <transition fragment_type="y" fragment_ordinal="5" calc_neutral_mass="500.270696" product_charge="1">
          <transition_results>
            <transition_peak replicate="Set2_MPMsubjectA" retention_time="13.05285" start_time="12.87735" end_time="13.81335" area="97.06985" background="2150.54" height="14.02171" fwhm="0.115116" truncated="false" rank="3" />
            <transition_peak replicate="Set2_MPMsubjectB" retention_time="13.57935" start_time="13.11135" end_time="13.93035" area="10.08599" background="1890.276" height="0.1312981" fwhm="0.1331504" truncated="false" rank="6" />
            <transition_peak replicate="Set2_MPMsubjectC" retention_time="13.40385" start_time="12.93585" end_time="13.87185" area="7.354121" background="2146.991" height="0.2580833" fwhm="0.3493049" truncated="false" rank="5" />
            <transition_peak replicate="Set2_MPMsubjectD" retention_time="13.69635" start_time="13.22835" end_time="14.04735" area="41.71231" background="1886.915" height="5.721432" fwhm="0.1151564" truncated="false" rank="5" />
            <transition_peak replicate="Set2_MPMsubjectE" retention_time="13.16985" start_time="12.76035" end_time="13.63785" area="3.643426" background="2013.691" height="0.2567368" fwhm="0.282005" truncated="false" rank="5" />
          </transition_results>
          <precursor_mz>348.201229</precursor_mz>
          <product_mz>501.277972</product_mz>
          <collision_energy>7.735244</collision_energy>
        </transition>
        <transition fragment_type="y" fragment_ordinal="4" calc_neutral_mass="399.223017" product_charge="1">
          <transition_results>
            <transition_peak replicate="Set2_MPMsubjectA" retention_time="12.87735" start_time="12.87735" end_time="13.81335" area="0.3836939" background="2155.867" height="0.1197243" fwhm="0.0823573" fwhm_degenerate="true" truncated="false" rank="4" />
            <transition_peak replicate="Set2_MPMsubjectB" retention_time="13.52085" start_time="13.11135" end_time="13.93035" area="74.6882" background="1888.398" height="11.38064" fwhm="0.1127118" truncated="false" rank="5" />
            <transition_peak replicate="Set2_MPMsubjectC" retention_time="13.34535" start_time="12.93585" end_time="13.87185" area="4.854045" background="2148.747" height="0.2277374" fwhm="0.2810746" truncated="false" rank="6" />
            <transition_peak replicate="Set2_MPMsubjectD" retention_time="13.69635" start_time="13.22835" end_time="14.04735" area="472.1809" background="1891.028" height="57.37237" fwhm="0.1391515" truncated="false" rank="2" />
            <transition_peak replicate="Set2_MPMsubjectE" retention_time="13.16985" start_time="12.76035" end_time="13.63785" area="37.91203" background="2013.417" height="0.133873" fwhm="0.3781355" truncated="false" rank="4" />
          </transition_results>
          <precursor_mz>348.201229</precursor_mz>
          <product_mz>400.230293</product_mz>
          <collision_energy>7.735244</collision_energy>
        </transition>
        <transition fragment_type="y" fragment_ordinal="3" calc_neutral_mass="342.201553" product_charge="1">
          <transition_results>
            <transition_peak replicate="Set2_MPMsubjectA" retention_time="13.11135" start_time="12.87735" end_time="13.81335" area="335.733" background="2152.368" height="36.51352" fwhm="0.1121948" truncated="false" rank="1" />
            <transition_peak replicate="Set2_MPMsubjectB" retention_time="13.28685" start_time="13.11135" end_time="13.93035" area="367.7911" background="1885.972" height="37.94676" fwhm="0.111798" truncated="false" rank="4" />
            <transition_peak replicate="Set2_MPMsubjectC" retention_time="12.93585" start_time="12.93585" end_time="13.87185" area="202.3088" background="2160.193" height="58.07349" fwhm="0.02918138" fwhm_degenerate="true" truncated="false" rank="4" />
            <transition_peak replicate="Set2_MPMsubjectD" retention_time="13.46235" start_time="13.22835" end_time="14.04735" area="203.5834" background="1886.689" height="30.96229" fwhm="0.1117259" truncated="false" rank="4" />
            <transition_peak replicate="Set2_MPMsubjectE" retention_time="13.46235" start_time="12.76035" end_time="13.63785" area="277.5497" background="2015.621" height="29.1466" fwhm="0.1118245" truncated="false" rank="3" />
          </transition_results>
          <precursor_mz>348.201229</precursor_mz>
          <product_mz>343.208829</product_mz>
          <collision_energy>7.735244</collision_energy>
        </transition>
        <transition fragment_type="y" fragment_ordinal="2" calc_neutral_mass="271.16444" product_charge="1">
          <transition_results>
            <transition_peak replicate="Set2_MPMsubjectA" retention_time="13.22835" start_time="12.87735" end_time="13.81335" area="0" background="2984.56" height="22.94242" fwhm="0.08216762" truncated="false" rank="0" />
            <transition_peak replicate="Set2_MPMsubjectB" retention_time="13.40385" start_time="13.11135" end_time="13.93035" area="502.1368" background="1889.359" height="40.77182" fwhm="0.1242651" truncated="false" rank="2" />
            <transition_peak replicate="Set2_MPMsubjectC" retention_time="13.28685" start_time="12.93585" end_time="13.87185" area="638.3115" background="2154.904" height="44.57657" fwhm="0.1102198" truncated="false" rank="3" />
            <transition_peak replicate="Set2_MPMsubjectD" retention_time="13.57935" start_time="13.22835" end_time="14.04735" area="508.6858" background="1885.958" height="38.31555" fwhm="0.3893586" truncated="false" rank="1" />
            <transition_peak replicate="Set2_MPMsubjectE" retention_time="13.22835" start_time="12.76035" end_time="13.63785" area="0" background="3435.283" height="4.92627" fwhm="0.02684158" truncated="false" rank="0" />
          </transition_results>
          <precursor_mz>348.201229</precursor_mz>
          <product_mz>272.171716</product_mz>
          <collision_energy>7.735244</collision_energy>
        </transition>
        <transition fragment_type="y" fragment_ordinal="5" calc_neutral_mass="500.270696" product_charge="2">
          <transition_results>
            <transition_peak replicate="Set2_MPMsubjectA" retention_time="13.05285" start_time="12.87735" end_time="13.81335" area="285.3492" background="2151.596" height="17.48079" fwhm="0.123194" truncated="false" rank="2" />
            <transition_peak replicate="Set2_MPMsubjectB" retention_time="13.87185" start_time="13.11135" end_time="13.93035" area="441.0868" background="2487.907" height="63.09828" fwhm="0.1943053" fwhm_degenerate="true" truncated="false" rank="3" />
            <transition_peak replicate="Set2_MPMsubjectC" retention_time="12.99435" start_time="12.93585" end_time="13.87185" area="804.0649" background="2155.724" height="67.6376" fwhm="0.1266835" truncated="false" rank="2" />
            <transition_peak replicate="Set2_MPMsubjectD" retention_time="13.63785" start_time="13.22835" end_time="14.04735" area="319.7546" background="1888.951" height="17.80526" fwhm="0.4007064" truncated="false" rank="3" />
            <transition_peak replicate="Set2_MPMsubjectE" retention_time="12.76035" start_time="12.76035" end_time="13.63785" area="897.712" background="2013.938" height="78.30325" fwhm="0.04778065" fwhm_degenerate="true" truncated="false" rank="2" />
          </transition_results>
          <precursor_mz>348.201229</precursor_mz>
          <product_mz>251.142624</product_mz>
          <collision_energy>7.735244</collision_energy>
        </transition>
        <transition fragment_type="b" fragment_ordinal="3" calc_neutral_mass="329.158686" product_charge="1">
          <transition_results>
            <transition_peak replicate="Set2_MPMsubjectA" retention_time="13.05285" start_time="12.87735" end_time="13.81335" area="0" background="8629.234" height="73.08067" fwhm="0.05703033" truncated="false" rank="0" />
            <transition_peak replicate="Set2_MPMsubjectB" retention_time="13.52085" start_time="13.11135" end_time="13.93035" area="2210.038" background="8603.771" height="168.1788" fwhm="0.09744564" truncated="false" rank="1" />
            <transition_peak replicate="Set2_MPMsubjectC" retention_time="13.52085" start_time="12.93585" end_time="13.87185" area="4431.205" background="3443.163" height="172.8673" fwhm="0.4485744" truncated="false" rank="1" />
            <transition_peak replicate="Set2_MPMsubjectD" retention_time="13.98885" start_time="13.22835" end_time="14.04735" area="0" background="5329.026" height="44.18446" fwhm="0.5922645" fwhm_degenerate="true" truncated="false" rank="0" />
            <transition_peak replicate="Set2_MPMsubjectE" retention_time="13.28685" start_time="12.76035" end_time="13.63785" area="2320.614" background="4065.918" height="90.96273" fwhm="0.5981753" truncated="false" rank="1" />
          </transition_results>
          <precursor_mz>348.201229</precursor_mz>
          <product_mz>330.165962</product_mz>
          <collision_energy>7.735244</collision_energy>
        </transition>
      </precursor>
      <precursor charge="3" isotope_label="heavy" auto_manage_children="false">
        <precursor_results>
          <precursor_peak replicate="Set2_MPMsubjectA" peak_count_ratio="1" retention_time="13.34535" start_time="12.87735" end_time="13.81335" fwhm="0.327739" area="429974" background="16332.7" truncated="0" identified="false" />
          <precursor_peak replicate="Set2_MPMsubjectB" peak_count_ratio="1" retention_time="13.52085" start_time="13.11135" end_time="13.93035" fwhm="0.2869651" area="416862.1" background="13775.63" truncated="0" identified="false" />
          <precursor_peak replicate="Set2_MPMsubjectC" peak_count_ratio="1" retention_time="13.40385" start_time="12.93585" end_time="13.87185" fwhm="0.3789902" area="430948.1" background="15410.75" truncated="0" identified="false" />
          <precursor_peak replicate="Set2_MPMsubjectD" peak_count_ratio="1" retention_time="13.63785" start_time="13.22835" end_time="14.04735" fwhm="0.3308856" area="463625.9" background="13932.24" truncated="0" identified="false" />
          <precursor_peak replicate="Set2_MPMsubjectE" peak_count_ratio="1" retention_time="13.16985" start_time="12.76035" end_time="13.63785" fwhm="0.3271932" area="482877.2" background="15767.33" truncated="0" identified="false" />
        </precursor_results>
        <transition fragment_type="y" fragment_ordinal="5" calc_neutral_mass="510.278965" product_charge="1">
          <transition_results>
            <transition_peak replicate="Set2_MPMsubjectA" retention_time="13.34535" start_time="12.87735" end_time="13.81335" area="119586" background="4476.759" height="6523.667" fwhm="0.281835" truncated="false" rank="2" />
            <transition_peak replicate="Set2_MPMsubjectB" retention_time="13.57935" start_time="13.11135" end_time="13.93035" area="117704.3" background="3022.114" height="6897.002" fwhm="0.2638107" truncated="false" rank="2" />
            <transition_peak replicate="Set2_MPMsubjectC" retention_time="13.46235" start_time="12.93585" end_time="13.87185" area="126736.4" background="2467.374" height="6348.854" fwhm="0.2888976" truncated="false" rank="2" />
            <transition_peak replicate="Set2_MPMsubjectD" retention_time="13.69635" start_time="13.22835" end_time="14.04735" area="126402" background="3841.917" height="7456.654" fwhm="0.2626715" truncated="false" rank="2" />
            <transition_peak replicate="Set2_MPMsubjectE" retention_time="13.16985" start_time="12.76035" end_time="13.63785" area="131961.3" background="2015.105" height="7529.125" fwhm="0.2707049" truncated="false" rank="2" />
          </transition_results>
          <precursor_mz>351.537319</precursor_mz>
          <product_mz>511.286241</product_mz>
          <collision_energy>7.855343</collision_energy>
        </transition>
        <transition fragment_type="y" fragment_ordinal="4" calc_neutral_mass="409.231286" product_charge="1">
          <transition_results>
            <transition_peak replicate="Set2_MPMsubjectA" retention_time="13.34535" start_time="12.87735" end_time="13.81335" area="154216.3" background="2159.455" height="8271.526" fwhm="0.2883507" truncated="false" rank="1" />
            <transition_peak replicate="Set2_MPMsubjectB" retention_time="13.52085" start_time="13.11135" end_time="13.93035" area="152211.2" background="1888.889" height="8576.82" fwhm="0.2797276" truncated="false" rank="1" />
            <transition_peak replicate="Set2_MPMsubjectC" retention_time="13.40385" start_time="12.93585" end_time="13.87185" area="151412.8" background="2156.563" height="6693.091" fwhm="0.3605391" truncated="false" rank="1" />
            <transition_peak replicate="Set2_MPMsubjectD" retention_time="13.63785" start_time="13.22835" end_time="14.04735" area="168971" background="2178.061" height="9761.495" fwhm="0.2640132" truncated="false" rank="1" />
            <transition_peak replicate="Set2_MPMsubjectE" retention_time="13.16985" start_time="12.76035" end_time="13.63785" area="174470.5" background="4004.079" height="9568.109" fwhm="0.2872799" truncated="false" rank="1" />
          </transition_results>
          <precursor_mz>351.537319</precursor_mz>
          <product_mz>410.238562</product_mz>
          <collision_energy>7.855343</collision_energy>
        </transition>
        <transition fragment_type="y" fragment_ordinal="3" calc_neutral_mass="352.209822" product_charge="1">
          <transition_results>
            <transition_peak replicate="Set2_MPMsubjectA" retention_time="13.28685" start_time="12.87735" end_time="13.81335" area="22610.6" background="2154.183" height="1159.028" fwhm="0.3065985" truncated="false" rank="6" />
            <transition_peak replicate="Set2_MPMsubjectB" retention_time="13.57935" start_time="13.11135" end_time="13.93035" area="21458.2" background="1884.49" height="1273.031" fwhm="0.2758786" truncated="false" rank="6" />
            <transition_peak replicate="Set2_MPMsubjectC" retention_time="13.46235" start_time="12.93585" end_time="13.87185" area="19718.41" background="2162.707" height="933.5161" fwhm="0.3625685" truncated="false" rank="6" />
            <transition_peak replicate="Set2_MPMsubjectD" retention_time="13.63785" start_time="13.22835" end_time="14.04735" area="24403.96" background="1892.371" height="1313.617" fwhm="0.2896999" truncated="false" rank="6" />
            <transition_peak replicate="Set2_MPMsubjectE" retention_time="13.22835" start_time="12.76035" end_time="13.63785" area="24557.85" background="2017.563" height="1238.134" fwhm="0.3271932" truncated="false" rank="6" />
          </transition_results>
          <precursor_mz>351.537319</precursor_mz>
          <product_mz>353.217098</product_mz>
          <collision_energy>7.855343</collision_energy>
        </transition>
        <transition fragment_type="y" fragment_ordinal="2" calc_neutral_mass="281.172709" product_charge="1">
          <transition_results>
            <transition_peak replicate="Set2_MPMsubjectA" retention_time="13.28685" start_time="12.87735" end_time="13.81335" area="53545.13" background="2159.362" height="2562.323" fwhm="0.327739" truncated="false" rank="3" />
            <transition_peak replicate="Set2_MPMsubjectB" retention_time="13.52085" start_time="13.11135" end_time="13.93035" area="51784.87" background="2366.322" height="2929.758" fwhm="0.2869651" truncated="false" rank="3" />
            <transition_peak replicate="Set2_MPMsubjectC" retention_time="13.34535" start_time="12.93585" end_time="13.87185" area="57798.43" background="2732.247" height="2843.158" fwhm="0.3130026" truncated="false" rank="3" />
            <transition_peak replicate="Set2_MPMsubjectD" retention_time="13.69635" start_time="13.22835" end_time="14.04735" area="55153.23" background="2236.418" height="3246.686" fwhm="0.2624448" truncated="false" rank="3" />
            <transition_peak replicate="Set2_MPMsubjectE" retention_time="13.22835" start_time="12.76035" end_time="13.63785" area="55322.69" background="3700.746" height="3265.106" fwhm="0.2613912" truncated="false" rank="4" />
          </transition_results>
          <precursor_mz>351.537319</precursor_mz>
          <product_mz>282.179985</product_mz>
          <collision_energy>7.855343</collision_energy>
        </transition>
        <transition fragment_type="y" fragment_ordinal="5" calc_neutral_mass="510.278965" product_charge="2">
          <transition_results>
            <transition_peak replicate="Set2_MPMsubjectA" retention_time="13.34535" start_time="12.87735" end_time="13.81335" area="47477.24" background="3230.339" height="2380.148" fwhm="0.3212923" truncated="false" rank="4" />
            <transition_peak replicate="Set2_MPMsubjectB" retention_time="13.57935" start_time="13.11135" end_time="13.93035" area="41027.05" background="1887.512" height="2282.148" fwhm="0.2766423" truncated="false" rank="4" />
            <transition_peak replicate="Set2_MPMsubjectC" retention_time="13.40385" start_time="12.93585" end_time="13.87185" area="42882.82" background="3737.122" height="1837.662" fwhm="0.3679662" truncated="false" rank="4" />
            <transition_peak replicate="Set2_MPMsubjectD" retention_time="13.63785" start_time="13.22835" end_time="14.04735" area="50543.48" background="1892.067" height="3045.714" fwhm="0.2496421" truncated="false" rank="4" />
            <transition_peak replicate="Set2_MPMsubjectE" retention_time="13.22835" start_time="12.76035" end_time="13.63785" area="55725.63" background="2014.957" height="3070.725" fwhm="0.2752511" truncated="false" rank="3" />
          </transition_results>
          <precursor_mz>351.537319</precursor_mz>
          <product_mz>256.146758</product_mz>
          <collision_energy>7.855343</collision_energy>
        </transition>
        <transition fragment_type="b" fragment_ordinal="3" calc_neutral_mass="329.158686" product_charge="1">
          <transition_results>
            <transition_peak replicate="Set2_MPMsubjectA" retention_time="13.28685" start_time="12.87735" end_time="13.81335" area="32538.79" background="2152.604" height="1705.136" fwhm="0.3099404" truncated="false" rank="5" />
            <transition_peak replicate="Set2_MPMsubjectB" retention_time="13.52085" start_time="13.11135" end_time="13.93035" area="32676.46" background="2726.298" height="1983.794" fwhm="0.2582152" truncated="false" rank="5" />
            <transition_peak replicate="Set2_MPMsubjectC" retention_time="13.46235" start_time="12.93585" end_time="13.87185" area="32399.26" background="2154.739" height="1355.654" fwhm="0.3789902" truncated="false" rank="5" />
            <transition_peak replicate="Set2_MPMsubjectD" retention_time="13.75485" start_time="13.22835" end_time="14.04735" area="38152.23" background="1891.407" height="1907.923" fwhm="0.3308856" truncated="false" rank="5" />
            <transition_peak replicate="Set2_MPMsubjectE" retention_time="13.22835" start_time="12.76035" end_time="13.63785" area="40839.29" background="2014.882" height="2388.801" fwhm="0.2484294" truncated="false" rank="5" />
          </transition_results>
          <precursor_mz>351.537319</precursor_mz>
          <product_mz>330.165962</product_mz>
          <collision_energy>7.855343</collision_energy>
        </transition>
      </precursor>
    </peptide>
    <peptide sequence="DSTSIYFK" auto_manage_children="false" calc_neutral_pep_mass="959.460013" num_missed_cleavages="0">
      <peptide_results>
        <peptide_result replicate="Set2_MPMsubjectA" peak_count_ratio="1" retention_time="12.18797" />
        <peptide_result replicate="Set2_MPMsubjectB" peak_count_ratio="1" retention_time="12.27572" />
        <peptide_result replicate="Set2_MPMsubjectC" peak_count_ratio="1" retention_time="11.89547" />
        <peptide_result replicate="Set2_MPMsubjectD" peak_count_ratio="1" retention_time="11.89547" />
        <peptide_result replicate="Set2_MPMsubjectE" peak_count_ratio="1" retention_time="11.57372" />
      </peptide_results>
      <precursor charge="2" auto_manage_children="false">
        <precursor_results>
          <precursor_peak replicate="Set2_MPMsubjectA" peak_count_ratio="1" retention_time="12.12947" start_time="11.95397" end_time="12.71447" fwhm="0.2102436" area="10770.24" background="16793.48" truncated="0" identified="false" />
          <precursor_peak replicate="Set2_MPMsubjectB" peak_count_ratio="1" retention_time="12.24647" start_time="12.01247" end_time="12.71447" fwhm="0.2175158" area="10695.32" background="11472.75" truncated="0" identified="false" />
          <precursor_peak replicate="Set2_MPMsubjectC" peak_count_ratio="1" retention_time="11.83697" start_time="11.60297" end_time="12.65597" fwhm="0.6179733" area="14403.85" background="25339.4" truncated="0" identified="false" />
          <precursor_peak replicate="Set2_MPMsubjectD" peak_count_ratio="1" retention_time="11.77847" start_time="11.60297" end_time="12.94847" fwhm="0.8447284" area="25121.81" background="31939.89" truncated="0" identified="false" />
          <precursor_peak replicate="Set2_MPMsubjectE" peak_count_ratio="1" retention_time="11.48597" start_time="11.31047" end_time="12.42197" fwhm="0.4250601" area="21711.94" background="21426.85" truncated="0" identified="false" />
        </precursor_results>
        <transition fragment_type="y" fragment_ordinal="6" calc_neutral_mass="757.401041" product_charge="1">
          <transition_results>
            <transition_peak replicate="Set2_MPMsubjectA" retention_time="12.30497" start_time="11.95397" end_time="12.71447" area="395.3472" background="1750.815" height="39.83489" fwhm="0.1018771" truncated="false" rank="5" />
            <transition_peak replicate="Set2_MPMsubjectB" retention_time="12.24647" start_time="12.01247" end_time="12.71447" area="723.9906" background="1800.042" height="70.5246" fwhm="0.2175158" truncated="false" rank="4" />
            <transition_peak replicate="Set2_MPMsubjectC" retention_time="12.07097" start_time="11.60297" end_time="12.65597" area="753.102" background="2415.976" height="93.78189" fwhm="0.1001967" truncated="false" rank="3" />
            <transition_peak replicate="Set2_MPMsubjectD" retention_time="12.12947" start_time="11.60297" end_time="12.94847" area="698.2751" background="3132.218" height="72.58318" fwhm="0.3816922" truncated="false" rank="3" />
            <transition_peak replicate="Set2_MPMsubjectE" retention_time="12.12947" start_time="11.31047" end_time="12.42197" area="370.6117" background="2555.093" height="55.72564" fwhm="0.06094212" truncated="false" rank="5" />
          </transition_results>
          <precursor_mz>480.737282</precursor_mz>
          <product_mz>758.408317</product_mz>
          <collision_energy>12.506542</collision_energy>
        </transition>
        <transition fragment_type="y" fragment_ordinal="5" calc_neutral_mass="656.353363" product_charge="1">
          <transition_results>
            <transition_peak replicate="Set2_MPMsubjectA" retention_time="12.12947" start_time="11.95397" end_time="12.71447" area="583.9757" background="1750.984" height="94.03632" fwhm="0.0683437" truncated="false" rank="4" />
            <transition_peak replicate="Set2_MPMsubjectB" retention_time="12.01247" start_time="12.01247" end_time="12.71447" area="285.6731" background="1625.028" height="46.95055" fwhm="0.02911848" fwhm_degenerate="true" truncated="false" rank="6" />
            <transition_peak replicate="Set2_MPMsubjectC" retention_time="11.77847" start_time="11.60297" end_time="12.65597" area="164.8782" background="2413.956" height="35.85942" fwhm="0.06267104" truncated="false" rank="6" />
            <transition_peak replicate="Set2_MPMsubjectD" retention_time="11.89547" start_time="11.60297" end_time="12.94847" area="883.7807" background="3109.795" height="93.72563" fwhm="0.08373909" truncated="false" rank="2" />
            <transition_peak replicate="Set2_MPMsubjectE" retention_time="11.95397" start_time="11.31047" end_time="12.42197" area="673.9564" background="2566.382" height="48.48271" fwhm="0.4250601" truncated="false" rank="4" />
          </transition_results>
          <precursor_mz>480.737282</precursor_mz>
          <product_mz>657.360639</product_mz>
          <collision_energy>12.506542</collision_energy>
        </transition>
        <transition fragment_type="y" fragment_ordinal="3" calc_neutral_mass="456.23727" product_charge="1">
          <transition_results>
            <transition_peak replicate="Set2_MPMsubjectA" retention_time="12.12947" start_time="11.95397" end_time="12.71447" area="1371.223" background="1753.212" height="83.61716" fwhm="0.1129551" truncated="false" rank="3" />
            <transition_peak replicate="Set2_MPMsubjectB" retention_time="12.07097" start_time="12.01247" end_time="12.71447" area="1019.425" background="1625.055" height="73.25841" fwhm="0.1912674" truncated="false" rank="3" />
            <transition_peak replicate="Set2_MPMsubjectC" retention_time="12.24647" start_time="11.60297" end_time="12.65597" area="337.8257" background="3386.511" height="46.01492" fwhm="0.6179733" truncated="false" rank="5" />
            <transition_peak replicate="Set2_MPMsubjectD" retention_time="11.66147" start_time="11.60297" end_time="12.94847" area="599.1496" background="4897.284" height="205.5443" fwhm="0.06866237" truncated="false" rank="4" />
            <transition_peak replicate="Set2_MPMsubjectE" retention_time="11.42747" start_time="11.31047" end_time="12.42197" area="1541.166" background="2554.021" height="113.1897" fwhm="0.2071924" truncated="false" rank="2" />
          </transition_results>
          <precursor_mz>480.737282</precursor_mz>
          <product_mz>457.244546</product_mz>
          <collision_energy>12.506542</collision_energy>
        </transition>
        <transition fragment_type="y" fragment_ordinal="2" calc_neutral_mass="293.173942" product_charge="1">
          <transition_results>
            <transition_peak replicate="Set2_MPMsubjectA" retention_time="12.30497" start_time="11.95397" end_time="12.71447" area="0" background="3534.783" height="84.50032" fwhm="0.2102436" truncated="false" rank="0" />
            <transition_peak replicate="Set2_MPMsubjectB" retention_time="12.30497" start_time="12.01247" end_time="12.71447" area="572.3773" background="1612.909" height="70.05087" fwhm="0.07974342" truncated="false" rank="5" />
            <transition_peak replicate="Set2_MPMsubjectC" retention_time="11.60297" start_time="11.60297" end_time="12.65597" area="341.9458" background="2433.9" height="46.99876" fwhm="0.06125287" fwhm_degenerate="true" truncated="false" rank="4" />
            <transition_peak replicate="Set2_MPMsubjectD" retention_time="11.60297" start_time="11.60297" end_time="12.94847" area="0" background="4523.184" height="69.84982" fwhm="0.05193873" fwhm_degenerate="true" truncated="false" rank="0" />
            <transition_peak replicate="Set2_MPMsubjectE" retention_time="11.36897" start_time="11.31047" end_time="12.42197" area="878.5457" background="2565.952" height="42.6782" fwhm="0.06071784" truncated="false" rank="3" />
          </transition_results>
          <precursor_mz>480.737282</precursor_mz>
          <product_mz>294.181218</product_mz>
          <collision_energy>12.506542</collision_energy>
        </transition>
        <transition fragment_type="y" fragment_ordinal="1" calc_neutral_mass="146.105528" product_charge="1">
          <transition_results>
            <transition_peak replicate="Set2_MPMsubjectA" retention_time="12.12947" start_time="11.95397" end_time="12.71447" area="4732.513" background="6161.067" height="480.8523" fwhm="0.104401" truncated="false" rank="1" />
            <transition_peak replicate="Set2_MPMsubjectB" retention_time="12.24647" start_time="12.01247" end_time="12.71447" area="6929.125" background="2668.188" height="482.8301" fwhm="0.2029381" truncated="false" rank="1" />
            <transition_peak replicate="Set2_MPMsubjectC" retention_time="11.83697" start_time="11.60297" end_time="12.65597" area="10300.91" background="12260.5" height="1009.333" fwhm="0.150836" truncated="false" rank="1" />
            <transition_peak replicate="Set2_MPMsubjectD" retention_time="11.77847" start_time="11.60297" end_time="12.94847" area="22940.6" background="8982.93" height="1768.479" fwhm="0.1435923" truncated="false" rank="1" />
            <transition_peak replicate="Set2_MPMsubjectE" retention_time="11.48597" start_time="11.31047" end_time="12.42197" area="18247.66" background="5058.718" height="1140.561" fwhm="0.2152677" truncated="false" rank="1" />
          </transition_results>
          <precursor_mz>480.737282</precursor_mz>
          <product_mz>147.112804</product_mz>
          <collision_energy>12.506542</collision_energy>
        </transition>
        <transition fragment_type="b" fragment_ordinal="2" calc_neutral_mass="202.058972" product_charge="1">
          <transition_results>
            <transition_peak replicate="Set2_MPMsubjectA" retention_time="12.07097" start_time="11.95397" end_time="12.71447" area="3687.187" background="1842.623" height="166.439" fwhm="0.1448384" truncated="false" rank="2" />
            <transition_peak replicate="Set2_MPMsubjectB" retention_time="12.42197" start_time="12.01247" end_time="12.71447" area="1164.725" background="2141.531" height="86.73962" fwhm="0.169434" truncated="false" rank="2" />
            <transition_peak replicate="Set2_MPMsubjectC" retention_time="12.24647" start_time="11.60297" end_time="12.65597" area="2505.193" background="2428.559" height="143.0998" fwhm="0.362666" truncated="false" rank="2" />
            <transition_peak replicate="Set2_MPMsubjectD" retention_time="12.48047" start_time="11.60297" end_time="12.94847" area="0" background="7294.477" height="48.05126" fwhm="0.8447284" truncated="false" rank="0" />
            <transition_peak replicate="Set2_MPMsubjectE" retention_time="11.31047" start_time="11.31047" end_time="12.42197" area="0" background="6126.68" height="59.41615" fwhm="0.02695337" fwhm_degenerate="true" truncated="false" rank="0" />
          </transition_results>
          <precursor_mz>480.737282</precursor_mz>
          <product_mz>203.066248</product_mz>
          <collision_energy>12.506542</collision_energy>
        </transition>
      </precursor>
      <precursor charge="2" isotope_label="heavy" auto_manage_children="false">
        <precursor_results>
          <precursor_peak replicate="Set2_MPMsubjectA" peak_count_ratio="1" retention_time="12.24647" start_time="11.95397" end_time="12.71447" fwhm="0.2676747" area="8339600" background="109349.9" truncated="0" identified="false" />
          <precursor_peak replicate="Set2_MPMsubjectB" peak_count_ratio="1" retention_time="12.30497" start_time="12.01247" end_time="12.71447" fwhm="0.2176368" area="8286386" background="120688.8" truncated="0" identified="false" />
          <precursor_peak replicate="Set2_MPMsubjectC" peak_count_ratio="1" retention_time="11.95397" start_time="11.60297" end_time="12.65597" fwhm="0.3565654" area="7468512" background="110768.7" truncated="0" identified="false" />
          <precursor_peak replicate="Set2_MPMsubjectD" peak_count_ratio="1" retention_time="12.01247" start_time="11.60297" end_time="12.94847" fwhm="0.4032353" area="7418684" background="106280.3" truncated="0" identified="false" />
          <precursor_peak replicate="Set2_MPMsubjectE" peak_count_ratio="1" retention_time="11.66147" start_time="11.31047" end_time="12.42197" fwhm="0.3681695" area="7690242" background="73107.85" truncated="0" identified="false" />
        </precursor_results>
        <transition fragment_type="y" fragment_ordinal="6" calc_neutral_mass="765.41524" product_charge="1">
          <transition_results>
            <transition_peak replicate="Set2_MPMsubjectA" retention_time="12.24647" start_time="11.95397" end_time="12.71447" area="1762229" background="19548.99" height="104364.5" fwhm="0.2676747" truncated="false" rank="3" />
            <transition_peak replicate="Set2_MPMsubjectB" retention_time="12.30497" start_time="12.01247" end_time="12.71447" area="1713149" background="25117.79" height="125438" fwhm="0.2144777" truncated="false" rank="3" />
            <transition_peak replicate="Set2_MPMsubjectC" retention_time="11.95397" start_time="11.60297" end_time="12.65597" area="1609482" background="11397.97" height="74918.77" fwhm="0.3485875" truncated="false" rank="3" />
            <transition_peak replicate="Set2_MPMsubjectD" retention_time="12.01247" start_time="11.60297" end_time="12.94847" area="1543485" background="11052.05" height="62206.2" fwhm="0.3682818" truncated="false" rank="3" />
            <transition_peak replicate="Set2_MPMsubjectE" retention_time="11.66147" start_time="11.31047" end_time="12.42197" area="1608355" background="12250.83" height="74397.28" fwhm="0.343381" truncated="false" rank="3" />
          </transition_results>
          <precursor_mz>484.744382</precursor_mz>
          <product_mz>766.422516</product_mz>
          <collision_energy>12.650798</collision_energy>
        </transition>
        <transition fragment_type="y" fragment_ordinal="5" calc_neutral_mass="664.367562" product_charge="1">
          <transition_results>
            <transition_peak replicate="Set2_MPMsubjectA" retention_time="12.24647" start_time="11.95397" end_time="12.71447" area="1768707" background="18006.82" height="105245.6" fwhm="0.2640428" truncated="false" rank="2" />
            <transition_peak replicate="Set2_MPMsubjectB" retention_time="12.30497" start_time="12.01247" end_time="12.71447" area="1784584" background="25411.76" height="131775.6" fwhm="0.2151708" truncated="false" rank="2" />
            <transition_peak replicate="Set2_MPMsubjectC" retention_time="11.95397" start_time="11.60297" end_time="12.65597" area="1613681" background="11722.68" height="72572.89" fwhm="0.3449253" truncated="false" rank="2" />
            <transition_peak replicate="Set2_MPMsubjectD" retention_time="12.01247" start_time="11.60297" end_time="12.94847" area="1561156" background="20695.29" height="63431.42" fwhm="0.3731578" truncated="false" rank="2" />
            <transition_peak replicate="Set2_MPMsubjectE" retention_time="11.66147" start_time="11.31047" end_time="12.42197" area="1647811" background="4570.559" height="73129.95" fwhm="0.3571648" truncated="false" rank="2" />
          </transition_results>
          <precursor_mz>484.744382</precursor_mz>
          <product_mz>665.374838</product_mz>
          <collision_energy>12.650798</collision_energy>
        </transition>
        <transition fragment_type="y" fragment_ordinal="3" calc_neutral_mass="464.251469" product_charge="1">
          <transition_results>
            <transition_peak replicate="Set2_MPMsubjectA" retention_time="12.24647" start_time="11.95397" end_time="12.71447" area="1145383" background="21832.14" height="71980.8" fwhm="0.24704" truncated="false" rank="5" />
            <transition_peak replicate="Set2_MPMsubjectB" retention_time="12.30497" start_time="12.01247" end_time="12.71447" area="1139058" background="19197.23" height="83987.53" fwhm="0.2112178" truncated="false" rank="5" />
            <transition_peak replicate="Set2_MPMsubjectC" retention_time="11.95397" start_time="11.60297" end_time="12.65597" area="1041995" background="30712.17" height="48618.57" fwhm="0.3481427" truncated="false" rank="4" />
            <transition_peak replicate="Set2_MPMsubjectD" retention_time="12.01247" start_time="11.60297" end_time="12.94847" area="1034287" background="21370.75" height="39867.75" fwhm="0.4032353" truncated="false" rank="5" />
            <transition_peak replicate="Set2_MPMsubjectE" retention_time="11.66147" start_time="11.31047" end_time="12.42197" area="1082654" background="22691.11" height="47405.8" fwhm="0.3490018" truncated="false" rank="4" />
          </transition_results>
          <precursor_mz>484.744382</precursor_mz>
          <product_mz>465.258745</product_mz>
          <collision_energy>12.650798</collision_energy>
        </transition>
        <transition fragment_type="y" fragment_ordinal="2" calc_neutral_mass="301.188141" product_charge="1">
          <transition_results>
            <transition_peak replicate="Set2_MPMsubjectA" retention_time="12.24647" start_time="11.95397" end_time="12.71447" area="648992.8" background="11051.62" height="39742.5" fwhm="0.2514859" truncated="false" rank="6" />
            <transition_peak replicate="Set2_MPMsubjectB" retention_time="12.30497" start_time="12.01247" end_time="12.71447" area="643792.5" background="11487.78" height="48143.92" fwhm="0.2103122" truncated="false" rank="6" />
            <transition_peak replicate="Set2_MPMsubjectC" retention_time="11.95397" start_time="11.60297" end_time="12.65597" area="559883.9" background="13771.31" height="26975.03" fwhm="0.3316693" truncated="false" rank="6" />
            <transition_peak replicate="Set2_MPMsubjectD" retention_time="12.01247" start_time="11.60297" end_time="12.94847" area="568942.4" background="16688.67" height="23121.17" fwhm="0.3838916" truncated="false" rank="6" />
            <transition_peak replicate="Set2_MPMsubjectE" retention_time="11.71997" start_time="11.31047" end_time="12.42197" area="583175.9" background="7053.366" height="25072.89" fwhm="0.3681695" truncated="false" rank="6" />
          </transition_results>
          <precursor_mz>484.744382</precursor_mz>
          <product_mz>302.195417</product_mz>
          <collision_energy>12.650798</collision_energy>
        </transition>
        <transition fragment_type="y" fragment_ordinal="1" calc_neutral_mass="154.119727" product_charge="1">
          <transition_results>
            <transition_peak replicate="Set2_MPMsubjectA" retention_time="12.24647" start_time="11.95397" end_time="12.71447" area="1191757" background="14286.53" height="75582.86" fwhm="0.2496931" truncated="false" rank="4" />
            <transition_peak replicate="Set2_MPMsubjectB" retention_time="12.30497" start_time="12.01247" end_time="12.71447" area="1170516" background="14583.68" height="87572.33" fwhm="0.2129031" truncated="false" rank="4" />
            <transition_peak replicate="Set2_MPMsubjectC" retention_time="11.95397" start_time="11.60297" end_time="12.65597" area="1028795" background="21911.62" height="46386.3" fwhm="0.3565654" truncated="false" rank="5" />
            <transition_peak replicate="Set2_MPMsubjectD" retention_time="12.01247" start_time="11.60297" end_time="12.94847" area="1053840" background="22939.35" height="42694.73" fwhm="0.3746395" truncated="false" rank="4" />
            <transition_peak replicate="Set2_MPMsubjectE" retention_time="11.66147" start_time="11.31047" end_time="12.42197" area="1073451" background="17062.68" height="48527.34" fwhm="0.3399178" truncated="false" rank="5" />
          </transition_results>
          <precursor_mz>484.744382</precursor_mz>
          <product_mz>155.127003</product_mz>
          <collision_energy>12.650798</collision_energy>
        </transition>
        <transition fragment_type="b" fragment_ordinal="2" calc_neutral_mass="202.058972" product_charge="1">
          <transition_results>
            <transition_peak replicate="Set2_MPMsubjectA" retention_time="12.24647" start_time="11.95397" end_time="12.71447" area="1822530" background="24623.83" height="111351.4" fwhm="0.2537059" truncated="false" rank="1" />
            <transition_peak replicate="Set2_MPMsubjectB" retention_time="12.30497" start_time="12.01247" end_time="12.71447" area="1835287" background="24890.53" height="133627.5" fwhm="0.2176368" truncated="false" rank="1" />
            <transition_peak replicate="Set2_MPMsubjectC" retention_time="11.95397" start_time="11.60297" end_time="12.65597" area="1614675" background="21252.91" height="73644.95" fwhm="0.3492614" truncated="false" rank="1" />
            <transition_peak replicate="Set2_MPMsubjectD" retention_time="12.01247" start_time="11.60297" end_time="12.94847" area="1656974" background="13534.22" height="64813.18" fwhm="0.3882356" truncated="false" rank="1" />
            <transition_peak replicate="Set2_MPMsubjectE" retention_time="11.66147" start_time="11.31047" end_time="12.42197" area="1694795" background="9479.302" height="74743.66" fwhm="0.3493718" truncated="false" rank="1" />
          </transition_results>
          <precursor_mz>484.744382</precursor_mz>
          <product_mz>203.066248</product_mz>
          <collision_energy>12.650798</collision_energy>
        </transition>
      </precursor>
    </peptide>
    <peptide sequence="ELAVPDGYTDR" calc_neutral_pep_mass="1234.582981" num_missed_cleavages="0">
      <peptide_results>
        <peptide_result replicate="Set2_MPMsubjectA" peak_count_ratio="1" retention_time="12.58501" />
        <peptide_result replicate="Set2_MPMsubjectB" peak_count_ratio="1" retention_time="13.08226" />
        <peptide_result replicate="Set2_MPMsubjectC" peak_count_ratio="1" retention_time="12.80438" />
        <peptide_result replicate="Set2_MPMsubjectD" peak_count_ratio="1" retention_time="13.14076" />
        <peptide_result replicate="Set2_MPMsubjectE" peak_count_ratio="1" retention_time="12.65813" />
      </peptide_results>
      <precursor charge="2" auto_manage_children="false">
        <precursor_results>
          <precursor_peak replicate="Set2_MPMsubjectA" peak_count_ratio="1" retention_time="12.62888" start_time="12.27788" end_time="13.15538" fwhm="0.3004786" area="6038.927" background="12589.54" truncated="0" identified="false" />
          <precursor_peak replicate="Set2_MPMsubjectB" peak_count_ratio="1" retention_time="13.33088" start_time="12.45338" end_time="13.44788" fwhm="0.464611" area="2973.8" background="14395.39" truncated="0" identified="false" />
          <precursor_peak replicate="Set2_MPMsubjectC" peak_count_ratio="1" retention_time="12.80438" start_time="12.27788" end_time="13.21388" fwhm="0.6565813" area="7554.319" background="13047.54" truncated="0" identified="false" />
          <precursor_peak replicate="Set2_MPMsubjectD" peak_count_ratio="1" retention_time="13.38938" start_time="12.57038" end_time="13.50638" fwhm="0.7288163" area="3387.261" background="14042.4" truncated="0" identified="false" />
          <precursor_peak replicate="Set2_MPMsubjectE" peak_count_ratio="1" retention_time="12.57038" start_time="12.04388" end_time="13.03838" fwhm="0.2546121" area="6875.161" background="13849.18" truncated="0" identified="false" />
        </precursor_results>
        <transition fragment_type="y" fragment_ordinal="7" calc_neutral_mass="822.350797" product_charge="1">
          <transition_results>
            <transition_peak replicate="Set2_MPMsubjectA" retention_time="12.86288" start_time="12.27788" end_time="13.15538" area="593.1901" background="2025.792" height="58.8356" fwhm="0.06524315" truncated="false" rank="6" />
            <transition_peak replicate="Set2_MPMsubjectB" retention_time="12.45338" start_time="12.45338" end_time="13.44788" area="14.3644" background="2922.988" height="46.76006" fwhm="0.05207397" fwhm_degenerate="true" truncated="false" rank="6" />
            <transition_peak replicate="Set2_MPMsubjectC" retention_time="12.97988" start_time="12.27788" end_time="13.21388" area="1271.722" background="2156.458" height="70.89175" fwhm="0.6565813" truncated="false" rank="5" />
            <transition_peak replicate="Set2_MPMsubjectD" retention_time="13.15538" start_time="12.57038" end_time="13.50638" area="331.4175" background="2161.022" height="36.84484" fwhm="0.06415697" truncated="false" rank="4" />
            <transition_peak replicate="Set2_MPMsubjectE" retention_time="12.45338" start_time="12.04388" end_time="13.03838" area="412.9202" background="2288.901" height="42.16971" fwhm="0.1599298" truncated="false" rank="5" />
          </transition_results>
          <precursor_mz>618.298767</precursor_mz>
          <product_mz>823.358073</product_mz>
          <collision_energy>17.458756</collision_energy>
        </transition>
        <transition fragment_type="y" fragment_ordinal="5" calc_neutral_mass="610.27109" product_charge="1">
          <transition_results>
            <transition_peak replicate="Set2_MPMsubjectA" retention_time="12.57038" start_time="12.27788" end_time="13.15538" area="857.9802" background="2186.396" height="67.08792" fwhm="0.3004786" truncated="false" rank="4" />
            <transition_peak replicate="Set2_MPMsubjectB" retention_time="12.86288" start_time="12.45338" end_time="13.44788" area="313.4763" background="2296.571" height="30.86033" fwhm="0.05903938" truncated="false" rank="4" />
            <transition_peak replicate="Set2_MPMsubjectC" retention_time="12.80438" start_time="12.27788" end_time="13.21388" area="1492.653" background="2161.365" height="230.3363" fwhm="0.0851278" truncated="false" rank="2" />
            <transition_peak replicate="Set2_MPMsubjectD" retention_time="13.38938" start_time="12.57038" end_time="13.50638" area="1083.886" background="2172.237" height="125.6419" fwhm="0.1017783" truncated="false" rank="1" />
            <transition_peak replicate="Set2_MPMsubjectE" retention_time="12.57038" start_time="12.04388" end_time="13.03838" area="1873.476" background="2293.131" height="197.3587" fwhm="0.1295023" truncated="false" rank="2" />
          </transition_results>
          <precursor_mz>618.298767</precursor_mz>
          <product_mz>611.278366</product_mz>
          <collision_energy>17.458756</collision_energy>
        </transition>
        <transition fragment_type="y" fragment_ordinal="8" calc_neutral_mass="921.419211" product_charge="2">
          <transition_results>
            <transition_peak replicate="Set2_MPMsubjectA" retention_time="12.74588" start_time="12.27788" end_time="13.15538" area="622.4568" background="2253.831" height="67.70203" fwhm="0.1022964" truncated="false" rank="5" />
            <transition_peak replicate="Set2_MPMsubjectB" retention_time="12.92138" start_time="12.45338" end_time="13.44788" area="226.253" background="2296.633" height="18.93185" fwhm="0.464611" truncated="false" rank="5" />
            <transition_peak replicate="Set2_MPMsubjectC" retention_time="12.68738" start_time="12.27788" end_time="13.21388" area="49.09081" background="2151.048" height="13.14936" fwhm="0.05919335" truncated="false" rank="6" />
            <transition_peak replicate="Set2_MPMsubjectD" retention_time="12.68738" start_time="12.57038" end_time="13.50638" area="606.7589" background="2166.267" height="66.23071" fwhm="0.06356269" truncated="false" rank="3" />
            <transition_peak replicate="Set2_MPMsubjectE" retention_time="12.27788" start_time="12.04388" end_time="13.03838" area="277.5107" background="2275.179" height="39.89761" fwhm="0.06101866" truncated="false" rank="6" />
          </transition_results>
          <precursor_mz>618.298767</precursor_mz>
          <product_mz>461.716881</product_mz>
          <collision_energy>17.458756</collision_energy>
        </transition>
        <transition fragment_type="b" fragment_ordinal="2" calc_neutral_mass="242.126657" product_charge="1">
          <transition_results>
            <transition_peak replicate="Set2_MPMsubjectA" retention_time="12.39488" start_time="12.27788" end_time="13.15538" area="1858.638" background="2055.512" height="79.44308" fwhm="0.07914718" truncated="false" rank="1" />
            <transition_peak replicate="Set2_MPMsubjectB" retention_time="12.45338" start_time="12.45338" end_time="13.44788" area="820.3628" background="2287.789" height="54.17386" fwhm="0.03074884" fwhm_degenerate="true" truncated="false" rank="2" />
            <transition_peak replicate="Set2_MPMsubjectC" retention_time="12.57038" start_time="12.27788" end_time="13.21388" area="2080.602" background="2216.721" height="117.8557" fwhm="0.1335815" truncated="false" rank="1" />
            <transition_peak replicate="Set2_MPMsubjectD" retention_time="13.33088" start_time="12.57038" end_time="13.50638" area="305.9048" background="3050.294" height="51.44405" fwhm="0.7288163" truncated="false" rank="5" />
            <transition_peak replicate="Set2_MPMsubjectE" retention_time="12.27788" start_time="12.04388" end_time="13.03838" area="2389.505" background="2311.051" height="112.6448" fwhm="0.2546121" truncated="false" rank="1" />
          </transition_results>
          <precursor_mz>618.298767</precursor_mz>
          <product_mz>243.133933</product_mz>
          <collision_energy>17.458756</collision_energy>
        </transition>
        <transition fragment_type="b" fragment_ordinal="3" calc_neutral_mass="313.163771" product_charge="1">
          <transition_results>
            <transition_peak replicate="Set2_MPMsubjectA" retention_time="12.57038" start_time="12.27788" end_time="13.15538" area="999.8763" background="2027.889" height="51.71252" fwhm="0.2709377" truncated="false" rank="3" />
            <transition_peak replicate="Set2_MPMsubjectB" retention_time="12.57038" start_time="12.45338" end_time="13.44788" area="849.3474" background="2300.635" height="68.18264" fwhm="0.06138989" truncated="false" rank="1" />
            <transition_peak replicate="Set2_MPMsubjectC" retention_time="12.92138" start_time="12.27788" end_time="13.21388" area="1315.187" background="2205.449" height="59.20295" fwhm="0.4427536" truncated="false" rank="4" />
            <transition_peak replicate="Set2_MPMsubjectD" retention_time="13.09688" start_time="12.57038" end_time="13.50638" area="901.7833" background="2240.893" height="106.0144" fwhm="0.06438013" truncated="false" rank="2" />
            <transition_peak replicate="Set2_MPMsubjectE" retention_time="12.74588" start_time="12.04388" end_time="13.03838" area="1460.187" background="2381.264" height="103.8432" fwhm="0.1906566" truncated="false" rank="3" />
          </transition_results>
          <precursor_mz>618.298767</precursor_mz>
          <product_mz>314.171047</product_mz>
          <collision_energy>17.458756</collision_energy>
        </transition>
        <transition fragment_type="b" fragment_ordinal="4" calc_neutral_mass="412.232185" product_charge="1">
          <transition_results>
            <transition_peak replicate="Set2_MPMsubjectA" retention_time="12.62888" start_time="12.27788" end_time="13.15538" area="1106.785" background="2040.121" height="150.3492" fwhm="0.0810766" truncated="false" rank="2" />
            <transition_peak replicate="Set2_MPMsubjectB" retention_time="13.33088" start_time="12.45338" end_time="13.44788" area="749.9958" background="2290.774" height="92.13419" fwhm="0.1160034" truncated="false" rank="3" />
            <transition_peak replicate="Set2_MPMsubjectC" retention_time="12.45338" start_time="12.27788" end_time="13.21388" area="1345.064" background="2156.497" height="62.89154" fwhm="0.2854351" truncated="false" rank="3" />
            <transition_peak replicate="Set2_MPMsubjectD" retention_time="13.09688" start_time="12.57038" end_time="13.50638" area="157.5105" background="2251.685" height="23.07182" fwhm="0.05510423" truncated="false" rank="6" />
            <transition_peak replicate="Set2_MPMsubjectE" retention_time="12.74588" start_time="12.04388" end_time="13.03838" area="461.5619" background="2299.655" height="61.15069" fwhm="0.09912986" truncated="false" rank="4" />
          </transition_results>
          <precursor_mz>618.298767</precursor_mz>
          <product_mz>413.239461</product_mz>
          <collision_energy>17.458756</collision_energy>
        </transition>
      </precursor>
      <precursor charge="2" isotope_label="heavy" auto_manage_children="false">
        <precursor_results>
          <precursor_peak replicate="Set2_MPMsubjectA" peak_count_ratio="1" retention_time="12.74588" start_time="12.27788" end_time="13.15538" fwhm="0.3257632" area="5070023" background="74896.84" truncated="0" identified="false" />
          <precursor_peak replicate="Set2_MPMsubjectB" peak_count_ratio="1" retention_time="12.97988" start_time="12.45338" end_time="13.44788" fwhm="0.3620133" area="5253887" background="64412.15" truncated="0" identified="false" />
          <precursor_peak replicate="Set2_MPMsubjectC" peak_count_ratio="1" retention_time="12.74588" start_time="12.27788" end_time="13.21388" fwhm="0.3015002" area="5130255" background="92612.2" truncated="0" identified="false" />
          <precursor_peak replicate="Set2_MPMsubjectD" peak_count_ratio="1" retention_time="13.03838" start_time="12.57038" end_time="13.50638" fwhm="0.3066119" area="5310674" background="112621.9" truncated="0" identified="false" />
          <precursor_peak replicate="Set2_MPMsubjectE" peak_count_ratio="1" retention_time="12.57038" start_time="12.04388" end_time="13.03838" fwhm="0.3282003" area="5421293" background="95123.27" truncated="0" identified="false" />
        </precursor_results>
        <transition fragment_type="y" fragment_ordinal="7" calc_neutral_mass="832.359066" product_charge="1">
          <transition_results>
            <transition_peak replicate="Set2_MPMsubjectA" retention_time="12.74588" start_time="12.27788" end_time="13.15538" area="2796457" background="29738.34" height="136769.9" fwhm="0.3101201" truncated="false" rank="1" />
            <transition_peak replicate="Set2_MPMsubjectB" retention_time="12.97988" start_time="12.45338" end_time="13.44788" area="2921196" background="22029.31" height="133388.7" fwhm="0.339087" truncated="false" rank="1" />
            <transition_peak replicate="Set2_MPMsubjectC" retention_time="12.74588" start_time="12.27788" end_time="13.21388" area="2866115" background="40946.09" height="145189.1" fwhm="0.3015002" truncated="false" rank="1" />
            <transition_peak replicate="Set2_MPMsubjectD" retention_time="13.03838" start_time="12.57038" end_time="13.50638" area="2959358" background="56083.77" height="154111.7" fwhm="0.2949107" truncated="false" rank="1" />
            <transition_peak replicate="Set2_MPMsubjectE" retention_time="12.57038" start_time="12.04388" end_time="13.03838" area="3097612" background="27344.08" height="153525.6" fwhm="0.3004861" truncated="false" rank="1" />
          </transition_results>
          <precursor_mz>623.302901</precursor_mz>
          <product_mz>833.366342</product_mz>
          <collision_energy>17.638904</collision_energy>
        </transition>
        <transition fragment_type="y" fragment_ordinal="5" calc_neutral_mass="620.279359" product_charge="1">
          <transition_results>
            <transition_peak replicate="Set2_MPMsubjectA" retention_time="12.74588" start_time="12.27788" end_time="13.15538" area="147094.6" background="5328.701" height="7823.05" fwhm="0.30294" truncated="false" rank="5" />
            <transition_peak replicate="Set2_MPMsubjectB" retention_time="12.97988" start_time="12.45338" end_time="13.44788" area="143077.4" background="10491.53" height="6506.329" fwhm="0.3620133" truncated="false" rank="5" />
            <transition_peak replicate="Set2_MPMsubjectC" retention_time="12.74588" start_time="12.27788" end_time="13.21388" area="140111.4" background="15648.6" height="7323.268" fwhm="0.2995132" truncated="false" rank="5" />
            <transition_peak replicate="Set2_MPMsubjectD" retention_time="13.03838" start_time="12.57038" end_time="13.50638" area="136537.6" background="14927.86" height="6992.493" fwhm="0.3066119" truncated="false" rank="5" />
            <transition_peak replicate="Set2_MPMsubjectE" retention_time="12.57038" start_time="12.04388" end_time="13.03838" area="128880.1" background="29879.79" height="6830.472" fwhm="0.2951566" truncated="false" rank="5" />
          </transition_results>
          <precursor_mz>623.302901</precursor_mz>
          <product_mz>621.286635</product_mz>
          <collision_energy>17.638904</collision_energy>
        </transition>
        <transition fragment_type="y" fragment_ordinal="8" calc_neutral_mass="931.42748" product_charge="2">
          <transition_results>
            <transition_peak replicate="Set2_MPMsubjectA" retention_time="12.74588" start_time="12.27788" end_time="13.15538" area="126312.1" background="2217.636" height="7526.957" fwhm="0.2477815" truncated="false" rank="6" />
            <transition_peak replicate="Set2_MPMsubjectB" retention_time="13.03838" start_time="12.45338" end_time="13.44788" area="124426.6" background="2303.597" height="6336.592" fwhm="0.2691826" truncated="false" rank="6" />
            <transition_peak replicate="Set2_MPMsubjectC" retention_time="12.80438" start_time="12.27788" end_time="13.21388" area="116220.5" background="4726.964" height="6122.388" fwhm="0.254202" truncated="false" rank="6" />
            <transition_peak replicate="Set2_MPMsubjectD" retention_time="13.03838" start_time="12.57038" end_time="13.50638" area="128382.7" background="4637.436" height="6958.09" fwhm="0.2476756" truncated="false" rank="6" />
            <transition_peak replicate="Set2_MPMsubjectE" retention_time="12.62888" start_time="12.04388" end_time="13.03838" area="119296.3" background="2284.291" height="5765.072" fwhm="0.3282003" truncated="false" rank="6" />
          </transition_results>
          <precursor_mz>623.302901</precursor_mz>
          <product_mz>466.721016</product_mz>
          <collision_energy>17.638904</collision_energy>
        </transition>
        <transition fragment_type="b" fragment_ordinal="2" calc_neutral_mass="242.126657" product_charge="1">
          <transition_results>
            <transition_peak replicate="Set2_MPMsubjectA" retention_time="12.74588" start_time="12.27788" end_time="13.15538" area="418106.6" background="6156.545" height="22662.87" fwhm="0.2817711" truncated="false" rank="4" />
            <transition_peak replicate="Set2_MPMsubjectB" retention_time="12.92138" start_time="12.45338" end_time="13.44788" area="431797.9" background="2906.912" height="19355.07" fwhm="0.3535427" truncated="false" rank="4" />
            <transition_peak replicate="Set2_MPMsubjectC" retention_time="12.74588" start_time="12.27788" end_time="13.21388" area="420273.9" background="9729.857" height="23746.19" fwhm="0.2640017" truncated="false" rank="4" />
            <transition_peak replicate="Set2_MPMsubjectD" retention_time="13.03838" start_time="12.57038" end_time="13.50638" area="450994.4" background="7323.083" height="23949.76" fwhm="0.2807243" truncated="false" rank="4" />
            <transition_peak replicate="Set2_MPMsubjectE" retention_time="12.57038" start_time="12.04388" end_time="13.03838" area="416009.8" background="14437.6" height="21871.71" fwhm="0.3015796" truncated="false" rank="4" />
          </transition_results>
          <precursor_mz>623.302901</precursor_mz>
          <product_mz>243.133933</product_mz>
          <collision_energy>17.638904</collision_energy>
        </transition>
        <transition fragment_type="b" fragment_ordinal="3" calc_neutral_mass="313.163771" product_charge="1">
          <transition_results>
            <transition_peak replicate="Set2_MPMsubjectA" retention_time="12.68738" start_time="12.27788" end_time="13.15538" area="1043330" background="15783.69" height="50573.85" fwhm="0.3257632" truncated="false" rank="2" />
            <transition_peak replicate="Set2_MPMsubjectB" retention_time="12.97988" start_time="12.45338" end_time="13.44788" area="1093815" background="19074.79" height="49982.8" fwhm="0.3417341" truncated="false" rank="2" />
            <transition_peak replicate="Set2_MPMsubjectC" retention_time="12.74588" start_time="12.27788" end_time="13.21388" area="1041508" background="15482.55" height="54343.59" fwhm="0.295356" truncated="false" rank="2" />
            <transition_peak replicate="Set2_MPMsubjectD" retention_time="13.03838" start_time="12.57038" end_time="13.50638" area="1080190" background="11972.3" height="60153.5" fwhm="0.2711981" truncated="false" rank="2" />
            <transition_peak replicate="Set2_MPMsubjectE" retention_time="12.57038" start_time="12.04388" end_time="13.03838" area="1102059" background="15684.27" height="54672.59" fwhm="0.3099335" truncated="false" rank="2" />
          </transition_results>
          <precursor_mz>623.302901</precursor_mz>
          <product_mz>314.171047</product_mz>
          <collision_energy>17.638904</collision_energy>
        </transition>
        <transition fragment_type="b" fragment_ordinal="4" calc_neutral_mass="412.232185" product_charge="1">
          <transition_results>
            <transition_peak replicate="Set2_MPMsubjectA" retention_time="12.74588" start_time="12.27788" end_time="13.15538" area="538722.6" background="15671.92" height="28721.34" fwhm="0.280595" truncated="false" rank="3" />
            <transition_peak replicate="Set2_MPMsubjectB" retention_time="12.97988" start_time="12.45338" end_time="13.44788" area="539574.9" background="7606.02" height="27212.46" fwhm="0.2949376" truncated="false" rank="3" />
            <transition_peak replicate="Set2_MPMsubjectC" retention_time="12.80438" start_time="12.27788" end_time="13.21388" area="546026" background="6078.145" height="28805.87" fwhm="0.2887112" truncated="false" rank="3" />
            <transition_peak replicate="Set2_MPMsubjectD" retention_time="13.03838" start_time="12.57038" end_time="13.50638" area="555211.4" background="17677.44" height="30889.74" fwhm="0.2699055" truncated="false" rank="3" />
            <transition_peak replicate="Set2_MPMsubjectE" retention_time="12.57038" start_time="12.04388" end_time="13.03838" area="557436.1" background="5493.237" height="26676.01" fwhm="0.3111756" truncated="false" rank="3" />
          </transition_results>
          <precursor_mz>623.302901</precursor_mz>
          <product_mz>413.239461</product_mz>
          <collision_energy>17.638904</collision_energy>
        </transition>
      </precursor>
      <precursor charge="3" auto_manage_children="false">
        <precursor_results>
          <precursor_peak replicate="Set2_MPMsubjectA" peak_count_ratio="1" retention_time="12.27788" start_time="12.27788" end_time="13.15538" fwhm="0.2772858" area="1274787" background="894107.8" truncated="0" identified="false" />
          <precursor_peak replicate="Set2_MPMsubjectB" peak_count_ratio="1" retention_time="13.09688" start_time="12.45338" end_time="13.44788" fwhm="0.4885292" area="1121269" background="484120.5" truncated="0" identified="false" />
          <precursor_peak replicate="Set2_MPMsubjectC" peak_count_ratio="1" retention_time="12.80438" start_time="12.27788" end_time="13.21388" fwhm="0.5927449" area="2742825" background="318769" truncated="0" identified="false" />
          <precursor_peak replicate="Set2_MPMsubjectD" peak_count_ratio="1" retention_time="12.80438" start_time="12.57038" end_time="13.50638" fwhm="0.3719996" area="2170319" background="132849.5" truncated="0" identified="false" />
          <precursor_peak replicate="Set2_MPMsubjectE" peak_count_ratio="1" retention_time="12.51188" start_time="12.04388" end_time="13.03838" fwhm="0.6437185" area="2297057" background="241529.8" truncated="0" identified="false" />
        </precursor_results>
        <transition fragment_type="y" fragment_ordinal="6" calc_neutral_mass="725.298033" product_charge="1">
          <transition_results>
            <transition_peak replicate="Set2_MPMsubjectA" retention_time="12.27788" start_time="12.27788" end_time="13.15538" area="2812.24" background="2019.542" height="890.8263" fwhm="0.03932633" fwhm_degenerate="true" truncated="false" rank="3" />
            <transition_peak replicate="Set2_MPMsubjectB" retention_time="12.45338" start_time="12.45338" end_time="13.44788" area="489.8286" background="2298.407" height="85.68074" fwhm="0.03534722" fwhm_degenerate="true" truncated="false" rank="4" />
            <transition_peak replicate="Set2_MPMsubjectC" retention_time="13.15538" start_time="12.27788" end_time="13.21388" area="1.384789" background="2151.99" height="0.101223" fwhm="0.3775709" fwhm_degenerate="true" truncated="false" rank="4" />
            <transition_peak replicate="Set2_MPMsubjectD" retention_time="12.57038" start_time="12.57038" end_time="13.50638" area="173.8615" background="2156.031" height="39.05412" fwhm="0.02945322" fwhm_degenerate="true" truncated="false" rank="5" />
            <transition_peak replicate="Set2_MPMsubjectE" retention_time="12.39488" start_time="12.04388" end_time="13.03838" area="3.586713" background="2281.474" height="0.2134285" fwhm="0.1651884" truncated="false" rank="5" />
          </transition_results>
          <precursor_mz>412.534936</precursor_mz>
          <product_mz>726.305309</product_mz>
          <collision_energy>10.051258</collision_energy>
        </transition>
        <transition fragment_type="y" fragment_ordinal="5" calc_neutral_mass="610.27109" product_charge="1">
          <transition_results>
            <transition_peak replicate="Set2_MPMsubjectA" retention_time="12.27788" start_time="12.27788" end_time="13.15538" area="233625.6" background="3239.654" height="71952.91" fwhm="0.04318205" fwhm_degenerate="true" truncated="false" rank="2" />
            <transition_peak replicate="Set2_MPMsubjectB" retention_time="12.45338" start_time="12.45338" end_time="13.44788" area="6550.996" background="14869.31" height="7121.379" fwhm="0.032034" fwhm_degenerate="true" truncated="false" rank="2" />
            <transition_peak replicate="Set2_MPMsubjectC" retention_time="12.86288" start_time="12.27788" end_time="13.21388" area="0" background="5824.969" height="32.81632" fwhm="0.0842856" truncated="false" rank="0" />
            <transition_peak replicate="Set2_MPMsubjectD" retention_time="13.44788" start_time="12.57038" end_time="13.50638" area="0" background="6548.043" height="44.88697" fwhm="0.09825104" truncated="false" rank="0" />
            <transition_peak replicate="Set2_MPMsubjectE" retention_time="12.97988" start_time="12.04388" end_time="13.03838" area="0" background="5667.52" height="25.46899" fwhm="0.6672183" fwhm_degenerate="true" truncated="false" rank="0" />
          </transition_results>
          <precursor_mz>412.534936</precursor_mz>
          <product_mz>611.278366</product_mz>
          <collision_energy>10.051258</collision_energy>
        </transition>
        <transition fragment_type="y" fragment_ordinal="3" calc_neutral_mass="390.186297" product_charge="1">
          <transition_results>
            <transition_peak replicate="Set2_MPMsubjectA" retention_time="13.03838" start_time="12.27788" end_time="13.15538" area="387.736" background="3505.431" height="129.9343" fwhm="0.09359483" truncated="false" rank="5" />
            <transition_peak replicate="Set2_MPMsubjectB" retention_time="12.97988" start_time="12.45338" end_time="13.44788" area="3167.886" background="2649.856" height="121.9996" fwhm="0.3671553" truncated="false" rank="3" />
            <transition_peak replicate="Set2_MPMsubjectC" retention_time="12.57038" start_time="12.27788" end_time="13.21388" area="3273.479" background="2639.555" height="129.2524" fwhm="0.3314403" truncated="false" rank="2" />
            <transition_peak replicate="Set2_MPMsubjectD" retention_time="12.86288" start_time="12.57038" end_time="13.50638" area="2309.779" background="2167.239" height="109.5391" fwhm="0.3719996" truncated="false" rank="2" />
            <transition_peak replicate="Set2_MPMsubjectE" retention_time="12.21938" start_time="12.04388" end_time="13.03838" area="1339.861" background="3748.714" height="103.1996" fwhm="0.1873643" truncated="false" rank="3" />
          </transition_results>
          <precursor_mz>412.534936</precursor_mz>
          <product_mz>391.193573</product_mz>
          <collision_energy>10.051258</collision_energy>
        </transition>
        <transition fragment_type="y" fragment_ordinal="2" calc_neutral_mass="289.138619" product_charge="1">
          <transition_results>
[truncated: 3,292,054 more chars]
