# Supplementary material for: Identification of a seven glycopeptide signature for malignant pleural mesothelioma in human serum by selected reaction monitoring
Source: Clin Proteomics. 2013 Nov 8;10(1):16. doi: 10.1186/1559-0275-10-16 (PMC3827840; doi:10.1186/1559-0275-10-16)
Supplement: Additional file 7: Table S4 — MPM candidate biomarker peptides identified by SRM in sera enriched for N-glycopeptides. [file 1559-0275-10-16-S7.xls]

## Sheet: TS4
Table S4: MPM candidate biomarker peptides identified by SRM in sera enriched for N-glycopeptides
Peptide sequence, N denotes site of glycosylation	Peptide sequence monitored by SRM	IPI entry number	UniProt entry number	UniProt entry name	UniProt Protein name	Gene name	UniProt subcellular location	Reproducibly higher abundant in MPM surfaceome	Companion* peptide	Reproducibly specific* in MPM surfaceome	Concentration in serum/plasma in ng/ml as estimated in PeptideAtlas (ref. Farrah et al.2012)	Detected in serum screening of 5 MPM patients	Detected in serum samples of the training set	Detected in serum samples of the validation set	Higher abundant in serum of MPM vs HD	Higher abundant in serum of MPM vs NSCLC
K.AAIPSALDTNSSK	AAIPSALDTDSSK	IPI00023673	Q08380	LG3BP_HUMAN	Galectin-3-binding protein	LGALS3BP	Secreted. Secreted › extracellular space › extracellular matrix.	yes	yes		440	yes	yes	yes
R.ANLTVVLLR	ADLTVVLLR	IPI00008494	P05362	ICAM1_HUMAN	Intercellular adhesion molecule 1	ICAM1	Membrane; Single-pass type I membrane protein.	no	yes		71	yes	yes	yes	x
K.AFNSTLPTMAQMEK	AFDSTLPTMAQMEK	IPI00002541	P16070	CD44_HUMAN	CD44 antigen	CD44	Membrane; Single-pass type I membrane protein.	yes	-		35	yes	yes	yes
K.AGHFQNTSSPSAR	AGHFQDTSSPSAR	IPI00006097	P36941	TNR3_HUMAN	Tumor necrosis factor receptor superfamily member 3	LTBR	Membrane; Single-pass type I membrane protein.	yes	-		not available	yes	no	not monitored
R.ALGFENATQALGR	ALGFEDATQALGR	IPI00023673	Q08380	LG3BP_HUMAN	Galectin-3-binding protein	LGALS3BP	Secreted. Secreted › extracellular space › extracellular matrix.	yes	yes		440	yes	yes	yes
R.ALVNFTR	ALVDFTR	IPI00024284	P98160	PGBM_HUMAN	Basement membrane-specific heparan sulfate proteoglycan core protein	HSPG2	Secreted › extracellular space › extracellular matrix › basement membrane.	yes	-		120	yes	yes	yes	x
R.DAGVVCTNETR	DAGVVCTDETR	IPI00023673	Q08380	LG3BP_HUMAN	Galectin-3-binding protein	LGALS3BP	Secreted. Secreted › extracellular space › extracellular matrix.	yes	yes		440	yes	yes	yes	x
K.DASSFLAEWQNITK	DASSFLAEWQDITK	IPI00027493	P08195	4F2_HUMAN	4F2 cell-surface antigen heavy chain	SLC3A2	Apical cell membrane; Single-pass type II membrane protein. Melanosome.	no	yes		12	yes	no	not monitored
K.DFNETQLAR	DFDETQLAR	IPI00030431	Q9H6X2	ANTR1_HUMAN	Anthrax toxin receptor 1	ANTXR1	Cell membrane; Single-pass type I membrane protein. Cell projection › lamellipodium membrane; Single-pass type I membrane protein. Cell projection › filopodium membrane; Single-pass type I membrane protein.	yes	-		not available	yes	yes	yes		x
R.DGTPLSDGQSNHTVSSK	DGTPLSDGQSDHTVSSK	IPI00168812	Q13308	PTK7_HUMAN	Inactive tyrosine-protein kinase 7	PTK7	Membrane; Single-pass type I membrane protein. Cell junction.	no	yes		not available	yes	no	not monitored
K.NSSIDSGEAEVGR	DSSIDSGEAEVGR	IPI00182194	Q9NT68	TEN2_HUMAN	Teneurin-2	ODZ2	Membrane; Single-pass type II membrane protein.	no	yes		not available	yes	yes	yes
K.DTGELNVTSILDR	DTGELDVTSILDR	IPI00028931	Q14126	DSG2_HUMAN	Desmoglein-2	DSG2	Cell membrane; Single-pass type I membrane protein. Cell junction › desmosome.	no	yes		2.7	yes	no	not monitored
R.NVTHLLQQELTEAQK	DVTHLLQQELTEAQK	IPI00026241	Q10589	BST2_HUMAN	Bone marrow stromal antigen 2	BST2	Golgi apparatus › trans-Golgi network. Cell membrane; Single-pass type II membrane protein. Cell membrane; Lipid-anchor › GPI-anchor. Late endosome.	no	no	yes	not available	yes	yes	yes
R.ETHLETNFTLK	ETHLETDFTLK	IPI00297124	P40189	IL6RB_HUMAN	Interleukin-6 receptor subunit beta	IL6ST	Cell membrane; Single-pass type I membrane protein. Secreted.	no	yes		1.3	yes	yes	yes
R.EVQCLSTNQTLSTR	EVQCLSTDQTLSTR	IPI00374068	Q6UY14	ATL4_HUMAN	ADAMTS-like protein 4	ADAMTSL4	Secreted › extracellular space › extracellular matrix.	no	no	yes	not available	yes	no	not monitored
R.FQLLNFSSSELK	FQLLDFSSSELK	IPI00003813	Q9BY67	CADM1_HUMAN	Cell adhesion molecule 1	CADM1	Cell membrane; Single-pass type I membrane protein. Cell junction › synapse.	no	no	yes	32	yes	yes	yes
K.GENFTETDVK	GEDFTETDVK	IPI00022284	P04156	PRIO_HUMAN	Major prion protein	PRNP	Cell membrane; Lipid-anchor › GPI-anchor. Golgi apparatus. Cytoplasm. Nucleus.	yes	-		8.1	yes	yes	yes
K.GLNLTEDTYKPR	GLDLTEDTYKPR	IPI00023673	Q08380	LG3BP_HUMAN	Galectin-3-binding protein	LGALS3BP	Secreted. Secreted › extracellular space › extracellular matrix.	no	yes		440	yes	yes	yes
K.HANWTLTPLK	HADWTLTPLK	IPI00218732	P27169	PON1_HUMAN	Serum paraoxonase/arylesterase 1	PON1	Secreted › extracellular space.	yes	-		22000	yes	yes	yes		x
K.INATDADEPNTLNSK	IDATDADEPNTLNSK	IPI00028931	Q14126	DSG2_HUMAN	Desmoglein-2	DSG2	Cell membrane; Single-pass type I membrane protein. Cell junction › desmosome.	no	yes		2.7	yes	yes	yes
K.IDSTGNVTNELR	IDSTGDVTNELR	IPI00027235	O75882	ATRN_HUMAN	Attractin	ATRN	Cell membrane; Single-pass type I membrane protein. Secreted.	no	yes		660	yes	yes	yes
K.ILLTCSLNDSATEVTGHR	ILLTCSLDDSATEVTGHR	IPI00019906	P35613	BASI_HUMAN	Basigin	BSG	Cell membrane; Single-pass type I membrane protein. Melanosome.	no	yes		not available	yes	no	not monitored
K.LNFTGPGDPDSIR	LDFTGPGDPDSIR	IPI00103356	P05107	ITB2_HUMAN	Integrin beta-2	ITGB2	Membrane; Single-pass type I membrane protein.	no	no	yes	not available	yes	no	not monitored
R.LFNVTPQDEQK	LFDVTPQDEQK	IPI00219131	O75144	ICOSL_HUMAN	ICOS ligand	ICOSLG	Membrane; Single-pass type I membrane protein.	no	no	yes	2.2	yes	yes	yes		x
K.LGPYANTTK	LGPYADTTK	IPI00182194	Q9NT68	TEN2_HUMAN	Teneurin-2	ODZ2	Membrane; Single-pass type II membrane protein.	yes	-		not available	yes	no	not monitored
R.LHEITNETFR	LHEITDETFR	IPI00395488	Q6EMK4	VASN_HUMAN	Vasorin	VASN	Membrane; Single-pass type I membrane protein. Secreted.	yes	-		84	yes	yes	yes		x
R.LNPTVTYGNDSFSAK	LNPTVTYGDDSFSAK	IPI00008494	P05362	ICAM1_HUMAN	Intercellular adhesion molecule 1	ICAM1	Membrane; Single-pass type I membrane protein.	yes	yes		71	yes	yes	yes
R.LSAVNSIFLSHNNTK	LSAVNSIFLSHDNTK	IPI00299412	P48960	CD97_HUMAN	CD97 antigen	CD97	Cell membrane; Multi-pass membrane protein. Secreted › extracellular space.	yes	yes		not available	yes	no	not monitored
K.LTNNSNQFQTEVGK	LTDNSNQFQTEVGK	IPI00103356	P05107	ITB2_HUMAN	Integrin beta-2	ITGB2	Membrane; Single-pass type I membrane protein.	no	no	yes	not available	yes	no	not monitored
R.NPNGTVTVISR	NPDGTVTVISR	IPI00003648	Q15223	PVRL1_HUMAN	Poliovirus receptor-related protein 1	PVRL1	Cell membrane; Single-pass type I membrane protein. Secreted.	no	no	yes	0.92	yes	no	not monitored
K.NVFNETK	NVFDETK	IPI00015881	P09603	CSF1_HUMAN	Macrophage colony-stimulating factor 1	CSF1	Cell membrane; Single-pass membrane protein. Secreted › extracellular space.	yes	-		24	yes	no	not monitored
K.SNDTAASEYK	SDDTAASEYK	IPI00290328	Q12913	PTPRJ_HUMAN	Receptor-type tyrosine-protein phosphatase eta	PTPRJ	Cell membrane; Single-pass type I membrane protein. Cell projection › ruffle membrane. Cell junction.	no	yes		9.9	yes	yes	yes
K.SHLQNYTVNATK	SHLQDYTVDATK	IPI00297124	P40189	IL6RB_HUMAN	Interleukin-6 receptor subunit beta	IL6ST	Cell membrane; Single-pass type I membrane protein. Secreted.	yes	yes		1.3	yes	yes	yes
K.SLVTQYLNATGNR	SLVTQYLDATGNR	IPI00027493	P08195	4F2_HUMAN	4F2 cell-surface antigen heavy chain	SLC3A2	Apical cell membrane; Single-pass type II membrane protein. Melanosome.	yes	-		12	yes	yes	yes
R.SWPAVGNCSSALR	SWPAVGDCSSALR	IPI00022488	P02790	HEMO_HUMAN	Hemopexin	HPX	Secreted	yes	-		180000	yes	yes	yes	x
R.TALFPDLLAQGNASLR	TALFPDLLAQGDASLR	IPI00019275	Q5ZPR3	CD276_HUMAN	CD276 antigen	CD276	Membrane; Single-pass type I membrane protein.	no	yes		1.5	yes	no	not monitored
R.TQDEILFSNSTR	TQDEILFSDSTR	IPI00152540	Q6YHK3	CD109_HUMAN	CD109 antigen	CD109	Cell membrane; Lipid-anchor › GPI-anchor.	yes	-		19	yes	no	not monitored
R.TQNFTLLVQGSPELK	TQDFTLLVQGSPELK	IPI00002406	P50895	BCAM_HUMAN	Basal cell adhesion molecule	BCAM	Membrane; Single-pass type I membrane protein.	yes	-		not available	yes	no	not monitored
K.TVVTYHIPQNSSLENVDSR	TVVTYHIPQDSSLENVDSR	IPI00219131	O75144	ICOSL_HUMAN	ICOS ligand	ICOSLG	Membrane; Single-pass type I membrane protein.	no	no	yes	2.2	yes	yes	yes
R.VNNTLSSQISR	VDNTLSSQISR	IPI00298281	P11047	LAMC1_HUMAN	Laminin subunit gamma-1	LAMC1	Secreted › extracellular space › extracellular matrix › basement membrane.	yes	yes		50	yes	no	not monitored
R.VFGSQNLTTVK	VFGSQDLTTVK	IPI00000877	Q9Y4L1	HYOU1_HUMAN	Hypoxia up-regulated protein 1	HYOU1	Endoplasmic reticulum lumen.	yes	yes		6.6	yes	no	not monitored
K.VINETWAWK	VIDETWAWK	IPI00000877	Q9Y4L1	HYOU1_HUMAN	Hypoxia up-regulated protein 1	HYOU1	Endoplasmic reticulum lumen.	yes	yes		6.6	yes	yes	yes		x
R.VQGNSTLLHITDLQAR	VQGDSTLLHITDLQAR	IPI00016890	O75054	IGSF3_HUMAN	Immunoglobulin superfamily member 3	IGSF3	Membrane; Single-pass type I membrane protein.	no	no	yes	not available	yes	no	not monitored
K.VSDNESSSNYTYK	VSDDESSSDYTYK	IPI00290328	Q12913	PTPRJ_HUMAN	Receptor-type tyrosine-protein phosphatase eta	PTPRJ	Cell membrane; Single-pass type I membrane protein. Cell projection › ruffle membrane. Cell junction.	no	yes		9.9	yes	no	not monitored
K.VSNVSCQASVSR	VSDVSCQASVSR	IPI00022733	P55058	PLTP_HUMAN	Phospholipid transfer protein	PLTP	Secret	yes	-		64	yes	yes	yes
K.VSLTNVSISDEGR	VSLTDVSISDEGR	IPI00003813	Q9BY67	CADM1_HUMAN	Cell adhesion molecule 1	CADM1	Cell membrane; Single-pass type I membrane protein. Cell junction › synapse.	no	no	yes	32	yes	yes	yes
K.VVNSTTGPGEHLR	VVDSTTGPGEHLR	IPI00296099	P07996	TSP1_HUMAN	Thrombospondin-1	THBS1	not reported	yes	-		510	yes	yes	yes		x
R.VVLGANGTYSCLVR	VVLGADGTYSCLVR	IPI00019275	Q5ZPR3	CD276_HUMAN	CD276 antigen	CD276	Membrane; Single-pass type I membrane protein.	yes	-		1.5	yes	no	not monitored
R.WCPQNSSCVNATACR	WCPQDSSCVNATACR	IPI00299412	P48960	CD97_HUMAN	CD97 antigen	CD97	Cell membrane; Multi-pass membrane protein. Secreted › extracellular space.	yes	yes		not available	yes	no	not monitored
R.YFYNNQTK	YFYNDQTK	IPI00021834	P10646	TFPI1_HUMAN	Tissue factor pathway inhibitor	TFPI	Secreted	yes	-		23	yes	yes	yes
K.YTLDPNITSAGPTK	YTLDPDITSAGPTK	IPI00006644	O43157	PLXB1_HUMAN	Plexin-B1	PLXNB1	Cell membrane; Single-pass type I membrane protein.Secreted.	yes	-		3.5	yes	yes	yes
*Companion peptides = peptides from the same protein as a peptide with higher abundance in MPM surfaceome
*Specific in MPM surfaceome = peptides from proteins reproducibly identified in MPM surfaceome but not in non-MPM surfaceome
