# Supplementary material for: Identification of a seven glycopeptide signature for malignant pleural mesothelioma in human serum by selected reaction monitoring
Source: Clin Proteomics. 2013 Nov 8;10(1):16. doi: 10.1186/1559-0275-10-16 (PMC3827840; doi:10.1186/1559-0275-10-16)
Supplement: Additional file 8: Table S5 — Clinical characteristics of the 55 MPM, 53 NSCLC and 54 healthy donors in the training and validation set. [file 1559-0275-10-16-S8.xls]

## Sheet: TS5
Table S5: Clinical characteristics of the 55 MPM, 53 NSCLC and 54 healthy donors in the training and validation set
	Training Set (n=75)				Validation Set (n=87)
	MPM	NSCLC	Healthy Donors		MPM	NSCLC	Healthy Donors
Total	25	25	25		30	28	29
Age (y), mean ± SD	60 (6.11)	59 (8.41)	65 (5.97)		62 (6.01)	59 (10.70)	63 (5.35)
Gender, no. (%)
Male	21 (84)	23 (92)	21 (84)		27 (90)	23 (82)	25 (86)
Female	4 (16)	2 (8)	4 (16)		3 (10)	5 (18)	4 (14)
Histology, no. (%)
Epithelioid	13 (52)				22 (73)
Biphasic	12 (48)				8 (27)
Adenocarcinoma		16 (64)				16 (57)
Squamous		9 (36)				12 (43)
Stage, no. (%)
I	4 (16)	1 (4)			4 (13)	0
II	3 (12)	1 (4)			8 (27)	2 (7)
III	14 (56)	10 (40)			16 (53)	14 (50)
IV	4 (16)	13 (52)			2 (7)	12 (43)
