# Supplementary material for: Identification of a seven glycopeptide signature for malignant pleural mesothelioma in human serum by selected reaction monitoring
Source: Clin Proteomics. 2013 Nov 8;10(1):16. doi: 10.1186/1559-0275-10-16 (PMC3827840; doi:10.1186/1559-0275-10-16)
Supplement: Additional file 9: Table S6 — Optimized SRM-assays for the MPM candidate biomarkers detected in serum. [file 1559-0275-10-16-S9.xls]

## Sheet: TS6
Table S6: Optimized SRM-assays for the MPM candidate biomarkers detected in serum
Peptide sequence	IPI entry number	UniProt entry number	UniProt entry name	UniProt protein name	Gene name	Peptide sequence monitored by SRM (after deamidation)	Light precursor ion (m/z)	Light fragment ion (m/z)	Heavy precursor ion (m/z)	Heavy fragment ion (m/z)	Quantifier	Precursor charge	Fragment charge	Frgment ion	Collision energy (V)	Retention time (min)
K.AAIPSALDTNSSK	IPI00023673	Q08380	LG3BP_HUMAN	Galectin-3-binding protein	LGALS3BP	AAIPSALDTDSSK	638.325	1020.48	642.332	1028.5	yes	2	1	y10	17.2	11
K.AAIPSALDTNSSK	IPI00023673	Q08380	LG3BP_HUMAN	Galectin-3-binding protein	LGALS3BP	AAIPSALDTDSSK	638.325	567.288	642.332	571.295	no	2	2	y11	14.2	11
K.AAIPSALDTNSSK	IPI00023673	Q08380	LG3BP_HUMAN	Galectin-3-binding protein	LGALS3BP	AAIPSALDTDSSK	638.325	510.746	642.332	514.753	yes	2	2	y10	15.2	11
K.AAIPSALDTNSSK	IPI00023673	Q08380	LG3BP_HUMAN	Galectin-3-binding protein	LGALS3BP	AAIPSALDTDSSK	638.325	256.166	642.332	256.166	yes	2	1	b3	14.2	11
R.ANLTVVLLR	IPI00008494	P05362	ICAM1_HUMAN	Intercellular adhesion molecule 1	ICAM1	ADLTVVLLR	500.313	700.472	505.318	710.48	yes	2	1	y6	14.2	19
R.ANLTVVLLR	IPI00008494	P05362	ICAM1_HUMAN	Intercellular adhesion molecule 1	ICAM1	ADLTVVLLR	500.313	599.424	505.318	609.432	yes	2	1	y5	16.2	19
R.ANLTVVLLR	IPI00008494	P05362	ICAM1_HUMAN	Intercellular adhesion molecule 1	ICAM1	ADLTVVLLR	500.313	500.355	505.318	510.364	no	2	1	y4	10.2	19
R.ANLTVVLLR	IPI00008494	P05362	ICAM1_HUMAN	Intercellular adhesion molecule 1	ICAM1	ADLTVVLLR	500.313	288.203	505.318	298.211	yes	2	1	y2	9.2	19
K.AFNSTLPTMAQMEK	IPI00002541	P16070	CD44_HUMAN	CD44 antigen	CD44	AFDSTLPTMAQMEK	785.368	1048.52	789.375	1056.53	yes	2	1	y9	20.5	19
K.AFNSTLPTMAQMEK	IPI00002541	P16070	CD44_HUMAN	CD44 antigen	CD44	AFDSTLPTMAQMEK	785.368	935.433	789.375	943.447	yes	2	1	y8	22.5	19
K.AFNSTLPTMAQMEK	IPI00002541	P16070	CD44_HUMAN	CD44 antigen	CD44	AFDSTLPTMAQMEK	785.368	635.303	789.375	635.303	yes	2	1	b6	23.5	19
K.AFNSTLPTMAQMEK	IPI00002541	P16070	CD44_HUMAN	CD44 antigen	CD44	AFDSTLPTMAQMEK	785.368	334.14	789.375	334.14	yes	2	1	b3	25.5	19
K.AGHFQNTSSPSAR	IPI00006097	P36941	TNR3_HUMAN	Tumor necrosis factor receptor superfamily member 3	LTBR	AGHFQDTSSPSAR	454.213	604.305	457.549	614.313	yes	3	1	y6	8.6	5.4
K.AGHFQNTSSPSAR	IPI00006097	P36941	TNR3_HUMAN	Tumor necrosis factor receptor superfamily member 3	LTBR	AGHFQDTSSPSAR	454.213	517.273	457.549	527.281	yes	3	1	y5	9.6	5.4
K.AGHFQNTSSPSAR	IPI00006097	P36941	TNR3_HUMAN	Tumor necrosis factor receptor superfamily member 3	LTBR	AGHFQDTSSPSAR	454.213	430.241	457.549	440.249	yes	3	1	y4	10.6	5.4
K.AGHFQNTSSPSAR	IPI00006097	P36941	TNR3_HUMAN	Tumor necrosis factor receptor superfamily member 3	LTBR	AGHFQDTSSPSAR	454.213	215.624	457.549	220.628	yes	3	2	y4	10.6	5.4
R.ALGFENATQALGR	IPI00023673	Q08380	LG3BP_HUMAN	Galectin-3-binding protein	LGALS3BP	ALGFEDATQALGR	674.846	1164.56	679.851	1174.57	yes	2	1	y11	22.5	16.6
R.ALGFENATQALGR	IPI00023673	Q08380	LG3BP_HUMAN	Galectin-3-binding protein	LGALS3BP	ALGFEDATQALGR	674.846	960.474	679.851	970.483	yes	2	1	y9	20.5	16.6
R.ALGFENATQALGR	IPI00023673	Q08380	LG3BP_HUMAN	Galectin-3-binding protein	LGALS3BP	ALGFEDATQALGR	674.846	831.432	679.851	841.44	yes	2	1	y8	21.5	16.6
R.ALGFENATQALGR	IPI00023673	Q08380	LG3BP_HUMAN	Galectin-3-binding protein	LGALS3BP	ALGFEDATQALGR	674.846	645.368	679.851	655.376	yes	2	1	y6	20.5	16.6
R.ALVNFTR	IPI00024284	P98160	PGBM_HUMAN	Basement membrane-specific heparan sulfate proteoglycan core protein	HSPG2	ALVDFTR	411.229	637.33	416.234	647.339	yes	2	1	y5	11	13.7
R.ALVNFTR	IPI00024284	P98160	PGBM_HUMAN	Basement membrane-specific heparan sulfate proteoglycan core protein	HSPG2	ALVDFTR	411.229	538.262	416.234	548.27	yes	2	1	y4	14	13.7
R.ALVNFTR	IPI00024284	P98160	PGBM_HUMAN	Basement membrane-specific heparan sulfate proteoglycan core protein	HSPG2	ALVDFTR	411.229	423.235	416.234	433.243	yes	2	1	y3	12	13.7
R.ALVNFTR	IPI00024284	P98160	PGBM_HUMAN	Basement membrane-specific heparan sulfate proteoglycan core protein	HSPG2	ALVDFTR	411.229	319.169	416.234	324.173	yes	2	2	y5	14	13.7
R.DAGVVCTNETR	IPI00023673	Q08380	LG3BP_HUMAN	Galectin-3-binding protein	LGALS3BP	DAGVVCTDETR	611.772	880.383	616.776	890.391	yes	2	1	y7	16.2	7
R.DAGVVCTNETR	IPI00023673	Q08380	LG3BP_HUMAN	Galectin-3-binding protein	LGALS3BP	DAGVVCTDETR	611.772	781.314	616.776	791.323	yes	2	1	y6	19.2	7
R.DAGVVCTNETR	IPI00023673	Q08380	LG3BP_HUMAN	Galectin-3-binding protein	LGALS3BP	DAGVVCTDETR	611.772	343.161	616.776	343.161	yes	2	1	b4	17.2	7
R.DAGVVCTNETR	IPI00023673	Q08380	LG3BP_HUMAN	Galectin-3-binding protein	LGALS3BP	DAGVVCTDETR	611.772	244.093	616.776	244.093	yes	2	1	b3	19.2	7
K.DASSFLAEWQNITK	IPI00027493	P08195	4F2_HUMAN	4F2 cell-surface antigen heavy chain	SLC3A2	DASSFLAEWQDITK	805.888	1103.57	809.896	1111.59	yes	2	1	y9	22.2	25.3
K.DASSFLAEWQNITK	IPI00027493	P08195	4F2_HUMAN	4F2 cell-surface antigen heavy chain	SLC3A2	DASSFLAEWQDITK	805.888	990.489	809.896	998.503	yes	2	1	y8	21.2	25.3
K.DASSFLAEWQNITK	IPI00027493	P08195	4F2_HUMAN	4F2 cell-surface antigen heavy chain	SLC3A2	DASSFLAEWQDITK	805.888	919.452	809.896	927.466	yes	2	1	y7	21.2	25.3
K.DASSFLAEWQNITK	IPI00027493	P08195	4F2_HUMAN	4F2 cell-surface antigen heavy chain	SLC3A2	DASSFLAEWQDITK	805.888	790.409	809.896	798.424	yes	2	1	y6	21.2	25.3
K.DFNETQLAR	IPI00030431	Q9H6X2	ANTR1_HUMAN	Anthrax toxin receptor 1	ANTXR1	DFDETQLAR	547.759	832.416	552.763	842.424	yes	2	1	y7	12.9	11.5
K.DFNETQLAR	IPI00030431	Q9H6X2	ANTR1_HUMAN	Anthrax toxin receptor 1	ANTXR1	DFDETQLAR	547.759	717.389	552.763	727.397	yes	2	1	y6	14.9	11.5
K.DFNETQLAR	IPI00030431	Q9H6X2	ANTR1_HUMAN	Anthrax toxin receptor 1	ANTXR1	DFDETQLAR	547.759	588.346	552.763	598.355	yes	2	1	y5	14.9	11.5
K.DFNETQLAR	IPI00030431	Q9H6X2	ANTR1_HUMAN	Anthrax toxin receptor 1	ANTXR1	DFDETQLAR	547.759	263.103	552.763	263.103	yes	2	1	b2	12.9	11.5
R.DGTPLSDGQSNHTVSSK	IPI00168812	Q13308	PTK7_HUMAN	Inactive tyrosine-protein kinase 7	PTK7	DGTPLSDGQSDHTVSSK	577.599	729.347	580.271	733.354	yes	3	2	y14	12	7.6
R.DGTPLSDGQSNHTVSSK	IPI00168812	Q13308	PTK7_HUMAN	Inactive tyrosine-protein kinase 7	PTK7	DGTPLSDGQSDHTVSSK	577.599	624.279	580.271	628.286	yes	3	2	y12	18	7.6
R.DGTPLSDGQSNHTVSSK	IPI00168812	Q13308	PTK7_HUMAN	Inactive tyrosine-protein kinase 7	PTK7	DGTPLSDGQSDHTVSSK	577.599	274.103	580.271	274.103	yes	3	1	b3	13	7.6
R.DGTPLSDGQSNHTVSSK	IPI00168812	Q13308	PTK7_HUMAN	Inactive tyrosine-protein kinase 7	PTK7	DGTPLSDGQSDHTVSSK	577.599	173.056	580.271	173.056	no	3	1	b2	20	7.6
K.NSSIDSGEAEVGR	IPI00182194	Q9NT68	TEN2_HUMAN	Teneurin-2	ODZ2	DSSIDSGEAEVGR	441.2	531.289	444.536	541.297	yes	3	1	y5	15.1	9
K.NSSIDSGEAEVGR	IPI00182194	Q9NT68	TEN2_HUMAN	Teneurin-2	ODZ2	DSSIDSGEAEVGR	441.2	460.251	444.536	470.26	yes	3	1	y4	11.1	9
K.NSSIDSGEAEVGR	IPI00182194	Q9NT68	TEN2_HUMAN	Teneurin-2	ODZ2	DSSIDSGEAEVGR	441.2	331.209	444.536	341.217	yes	3	1	y3	9.1	9
K.NSSIDSGEAEVGR	IPI00182194	Q9NT68	TEN2_HUMAN	Teneurin-2	ODZ2	DSSIDSGEAEVGR	441.2	232.14	444.536	242.149	yes	3	1	y2	15.1	9
K.DTGELNVTSILDR	IPI00028931	Q14126	DSG2_HUMAN	Desmoglein-2	DSG2	DTGELDVTSILDR	717.36	918.489	722.364	928.497	yes	2	1	y8	23	20.2
K.DTGELNVTSILDR	IPI00028931	Q14126	DSG2_HUMAN	Desmoglein-2	DSG2	DTGELDVTSILDR	717.36	704.394	722.364	714.402	yes	2	1	y6	24	20.2
K.DTGELNVTSILDR	IPI00028931	Q14126	DSG2_HUMAN	Desmoglein-2	DSG2	DTGELDVTSILDR	717.36	403.146	722.364	403.146	yes	2	1	b4	18	20.2
K.DTGELNVTSILDR	IPI00028931	Q14126	DSG2_HUMAN	Desmoglein-2	DSG2	DTGELDVTSILDR	717.36	217.082	722.364	217.082	yes	2	1	b2	22	20.2
R.NVTHLLQQELTEAQK	IPI00026241	Q10589	BST2_HUMAN	Bone marrow stromal antigen 2	BST2	DVTHLLQQELTEAQK	584.976	689.383	587.647	697.397	yes	3	1	y6	14.3	19.5
R.NVTHLLQQELTEAQK	IPI00026241	Q10589	BST2_HUMAN	Bone marrow stromal antigen 2	BST2	DVTHLLQQELTEAQK	584.976	679.377	587.647	679.377	yes	3	1	b6	15.3	19.5
R.NVTHLLQQELTEAQK	IPI00026241	Q10589	BST2_HUMAN	Bone marrow stromal antigen 2	BST2	DVTHLLQQELTEAQK	584.976	576.299	587.647	584.313	no	3	1	y5	12.3	19.5
R.NVTHLLQQELTEAQK	IPI00026241	Q10589	BST2_HUMAN	Bone marrow stromal antigen 2	BST2	DVTHLLQQELTEAQK	584.976	532.772	587.647	532.772	yes	3	2	b9	12.3	19.5
R.ETHLETNFTLK	IPI00297124	P40189	IL6RB_HUMAN	Interleukin-6 receptor subunit beta	IL6ST	ETHLETDFTLK	445.226	623.34	447.897	631.354	yes	3	1	y5	9.2	14.5
R.ETHLETNFTLK	IPI00297124	P40189	IL6RB_HUMAN	Interleukin-6 receptor subunit beta	IL6ST	ETHLETDFTLK	445.226	508.313	447.897	516.327	yes	3	1	y4	9.2	14.5
R.ETHLETNFTLK	IPI00297124	P40189	IL6RB_HUMAN	Interleukin-6 receptor subunit beta	IL6ST	ETHLETDFTLK	445.226	361.245	447.897	369.259	yes	3	1	y3	10.2	14.5
R.ETHLETNFTLK	IPI00297124	P40189	IL6RB_HUMAN	Interleukin-6 receptor subunit beta	IL6ST	ETHLETDFTLK	445.226	147.113	447.897	155.127	no	3	1	y1	15.2	14.5
R.EVQCLSTNQTLSTR	IPI00374068	Q6UY14	ATL4_HUMAN	ADAMTS-like protein 4	ADAMTSL4	EVQCLSTDQTLSTR	819.394	1008.5	824.398	1018.5	yes	2	1	y9	25.7	11.1
R.EVQCLSTNQTLSTR	IPI00374068	Q6UY14	ATL4_HUMAN	ADAMTS-like protein 4	ADAMTSL4	EVQCLSTDQTLSTR	819.394	921.464	824.398	931.472	yes	2	1	y8	27.7	11.1
R.EVQCLSTNQTLSTR	IPI00374068	Q6UY14	ATL4_HUMAN	ADAMTS-like protein 4	ADAMTSL4	EVQCLSTDQTLSTR	819.394	705.338	824.398	710.342	yes	2	2	y12	24.7	11.1
R.EVQCLSTNQTLSTR	IPI00374068	Q6UY14	ATL4_HUMAN	ADAMTS-like protein 4	ADAMTSL4	EVQCLSTDQTLSTR	819.394	363.199	824.398	373.207	yes	2	1	y3	20.7	11.1
R.FQLLNFSSSELK	IPI00003813	Q9BY67	CADM1_HUMAN	Cell adhesion molecule 1	CADM1	FQLLDFSSSELK	707.367	1138.6	711.374	1146.61	yes	2	1	y10	24.7	23
R.FQLLNFSSSELK	IPI00003813	Q9BY67	CADM1_HUMAN	Cell adhesion molecule 1	CADM1	FQLLDFSSSELK	707.367	1025.51	711.374	1033.53	yes	2	1	y9	16.7	23
R.FQLLNFSSSELK	IPI00003813	Q9BY67	CADM1_HUMAN	Cell adhesion molecule 1	CADM1	FQLLDFSSSELK	707.367	389.218	711.374	389.218	yes	2	1	b3	15.7	23
R.FQLLNFSSSELK	IPI00003813	Q9BY67	CADM1_HUMAN	Cell adhesion molecule 1	CADM1	FQLLDFSSSELK	707.367	276.134	711.374	276.134	yes	2	1	b2	23.7	23
K.GENFTETDVK	IPI00022284	P04156	PRIO_HUMAN	Major prion protein	PRNP	GEDFTETDVK	570.756	954.441	574.764	962.456	yes	2	1	y8	13.7	9.3
K.GENFTETDVK	IPI00022284	P04156	PRIO_HUMAN	Major prion protein	PRNP	GEDFTETDVK	570.756	692.346	574.764	700.36	yes	2	1	y6	15.7	9.3
K.GENFTETDVK	IPI00022284	P04156	PRIO_HUMAN	Major prion protein	PRNP	GEDFTETDVK	570.756	302.098	574.764	302.098	yes	2	1	b3	15.7	9.3
K.GENFTETDVK	IPI00022284	P04156	PRIO_HUMAN	Major prion protein	PRNP	GEDFTETDVK	570.756	187.071	574.764	187.071	yes	2	1	b2	15.7	9.3
K.GLNLTEDTYKPR	IPI00023673	Q08380	LG3BP_HUMAN	Galectin-3-binding protein	LGALS3BP	GLDLTEDTYKPR	704.359	908.447	709.363	918.455	yes	2	1	y7	23.6	12.5
K.GLNLTEDTYKPR	IPI00023673	Q08380	LG3BP_HUMAN	Galectin-3-binding protein	LGALS3BP	GLDLTEDTYKPR	704.359	619.307	709.363	624.311	yes	2	2	y10	24.6	12.5
K.GLNLTEDTYKPR	IPI00023673	Q08380	LG3BP_HUMAN	Galectin-3-binding protein	LGALS3BP	GLDLTEDTYKPR	704.359	286.14	709.363	286.14	yes	2	1	b3	23.6	12.5
K.GLNLTEDTYKPR	IPI00023673	Q08380	LG3BP_HUMAN	Galectin-3-binding protein	LGALS3BP	GLDLTEDTYKPR	704.359	272.172	709.363	282.18	yes	2	1	y2	20.6	12.5
K.HANWTLTPLK	IPI00218732	P27169	PON1_HUMAN	Serum paraoxonase/arylesterase 1	PON1	HADWTLTPLK	591.319	973.535	595.326	981.55	yes	2	1	y8	20.5	16
K.HANWTLTPLK	IPI00218732	P27169	PON1_HUMAN	Serum paraoxonase/arylesterase 1	PON1	HADWTLTPLK	591.319	357.25	595.326	365.264	yes	2	1	y3	20.5	16
K.HANWTLTPLK	IPI00218732	P27169	PON1_HUMAN	Serum paraoxonase/arylesterase 1	PON1	HADWTLTPLK	591.319	209.103	595.326	209.103	yes	2	1	b2	20.5	16
K.HANWTLTPLK	IPI00218732	P27169	PON1_HUMAN	Serum paraoxonase/arylesterase 1	PON1	HADWTLTPLK	591.319	147.113	595.326	155.127	yes	2	1	y1	20.5	16
K.INATDADEPNTLNSK	IPI00028931	Q14126	DSG2_HUMAN	Desmoglein-2	DSG2	IDATDADEPNTLNSK	802.376	773.415	806.383	781.429	yes	2	1	y7	26.1	9
K.INATDADEPNTLNSK	IPI00028931	Q14126	DSG2_HUMAN	Desmoglein-2	DSG2	IDATDADEPNTLNSK	802.376	348.188	806.383	356.202	yes	2	1	y3	26.1	9
K.INATDADEPNTLNSK	IPI00028931	Q14126	DSG2_HUMAN	Desmoglein-2	DSG2	IDATDADEPNTLNSK	802.376	300.155	806.383	300.155	yes	2	1	b3	25.1	9
K.INATDADEPNTLNSK	IPI00028931	Q14126	DSG2_HUMAN	Desmoglein-2	DSG2	IDATDADEPNTLNSK	802.376	229.118	806.383	229.118	yes	2	1	b2	24.1	9
K.IDSTGNVTNELR	IPI00027235	O75882	ATRN_HUMAN	Attractin	ATRN	IDSTGDVTNELR	660.326	903.453	665.33	913.461	yes	2	1	y8	21	11.5
K.IDSTGNVTNELR	IPI00027235	O75882	ATRN_HUMAN	Attractin	ATRN	IDSTGDVTNELR	660.326	632.336	665.33	642.344	yes	2	1	y5	21	11.5
K.IDSTGNVTNELR	IPI00027235	O75882	ATRN_HUMAN	Attractin	ATRN	IDSTGDVTNELR	660.326	546.27	665.33	551.274	yes	2	2	y10	17	11.5
K.IDSTGNVTNELR	IPI00027235	O75882	ATRN_HUMAN	Attractin	ATRN	IDSTGDVTNELR	660.326	229.118	665.33	229.118	yes	2	1	b2	19	11.5
K.ILLTCSLNDSATEVTGHR	IPI00019906	P35613	BASI_HUMAN	Basigin	BSG	ILLTCSLDDSATEVTGHR	663.33	881.407	666.666	886.411	no	3	2	y16	18.1	16.8
K.ILLTCSLNDSATEVTGHR	IPI00019906	P35613	BASI_HUMAN	Basigin	BSG	ILLTCSLDDSATEVTGHR	663.33	824.865	666.666	829.869	yes	3	2	y15	16.1	16.8
K.ILLTCSLNDSATEVTGHR	IPI00019906	P35613	BASI_HUMAN	Basigin	BSG	ILLTCSLDDSATEVTGHR	663.33	774.341	666.666	779.346	yes	3	2	y14	19.1	16.8
K.ILLTCSLNDSATEVTGHR	IPI00019906	P35613	BASI_HUMAN	Basigin	BSG	ILLTCSLDDSATEVTGHR	663.33	227.175	666.666	227.175	yes	3	1	b2	19.1	16.8
K.LNFTGPGDPDSIR	IPI00103356	P05107	ITB2_HUMAN	Integrin beta-2	ITGB2	LDFTGPGDPDSIR	695.336	1014.49	700.34	1024.49	yes	2	1	y10	22.2	15
K.LNFTGPGDPDSIR	IPI00103356	P05107	ITB2_HUMAN	Integrin beta-2	ITGB2	LDFTGPGDPDSIR	695.336	913.437	700.34	923.446	yes	2	1	y9	21.2	15
K.LNFTGPGDPDSIR	IPI00103356	P05107	ITB2_HUMAN	Integrin beta-2	ITGB2	LDFTGPGDPDSIR	695.336	856.416	700.34	866.424	yes	2	1	y8	20.2	15
K.LNFTGPGDPDSIR	IPI00103356	P05107	ITB2_HUMAN	Integrin beta-2	ITGB2	LDFTGPGDPDSIR	695.336	587.315	700.34	597.323	yes	2	1	y5	22.2	15
R.LFNVTPQDEQK	IPI00219131	O75144	ICOSL_HUMAN	ICOS ligand	ICOSLG	LFDVTPQDEQK	660.328	1059.5	664.335	1067.51	yes	2	1	y9	23	13.5
R.LFNVTPQDEQK	IPI00219131	O75144	ICOSL_HUMAN	ICOS ligand	ICOSLG	LFDVTPQDEQK	660.328	845.4	664.335	853.414	yes	2	1	y7	23	13.5
R.LFNVTPQDEQK	IPI00219131	O75144	ICOSL_HUMAN	ICOS ligand	ICOSLG	LFDVTPQDEQK	660.328	744.352	664.335	752.366	yes	2	1	y6	23	13.5
R.LFNVTPQDEQK	IPI00219131	O75144	ICOSL_HUMAN	ICOS ligand	ICOSLG	LFDVTPQDEQK	660.328	261.16	664.335	261.16	yes	2	1	b2	23	13.5
K.LGPYANTTK	IPI00182194	Q9NT68	TEN2_HUMAN	Teneurin-2	ODZ2	LGPYADTTK	483.251	852.41	487.258	860.424	yes	2	1	y8	12.6	8.3
K.LGPYANTTK	IPI00182194	Q9NT68	TEN2_HUMAN	Teneurin-2	ODZ2	LGPYADTTK	483.251	535.272	487.258	543.286	yes	2	1	y5	16.6	8.3
K.LGPYANTTK	IPI00182194	Q9NT68	TEN2_HUMAN	Teneurin-2	ODZ2	LGPYADTTK	483.251	426.709	487.258	430.716	yes	2	2	y8	11.6	8.3
K.LGPYANTTK	IPI00182194	Q9NT68	TEN2_HUMAN	Teneurin-2	ODZ2	LGPYADTTK	483.251	398.198	487.258	402.205	yes	2	2	y7	11.6	8.3
R.LHEITNETFR	IPI00395488	Q6EMK4	VASN_HUMAN	Vasorin	VASN	LHEITDETFR	420.879	423.235	424.215	433.243	yes	3	1	y3	10.4	11.6
R.LHEITNETFR	IPI00395488	Q6EMK4	VASN_HUMAN	Vasorin	VASN	LHEITDETFR	420.879	380.193	424.215	380.193	yes	3	1	b3	14.4	11.6
R.LHEITNETFR	IPI00395488	Q6EMK4	VASN_HUMAN	Vasorin	VASN	LHEITDETFR	420.879	322.187	424.215	332.196	yes	3	1	y2	10.4	11.6
R.LHEITNETFR	IPI00395488	Q6EMK4	VASN_HUMAN	Vasorin	VASN	LHEITDETFR	420.879	175.119	424.215	185.127	no	3	1	y1	14.4	11.6
R.LNPTVTYGNDSFSAK	IPI00008494	P05362	ICAM1_HUMAN	Intercellular adhesion molecule 1	ICAM1	LNPTVTYGDDSFSAK	807.886	1090.47	811.893	1098.48	yes	2	1	y10	21.3	14
R.LNPTVTYGNDSFSAK	IPI00008494	P05362	ICAM1_HUMAN	Intercellular adhesion molecule 1	ICAM1	LNPTVTYGDDSFSAK	807.886	989.421	811.893	997.435	yes	2	1	y9	25.3	14
R.LNPTVTYGNDSFSAK	IPI00008494	P05362	ICAM1_HUMAN	Intercellular adhesion molecule 1	ICAM1	LNPTVTYGDDSFSAK	807.886	694.322	811.893	698.33	yes	2	2	y13	28.3	14
R.LNPTVTYGNDSFSAK	IPI00008494	P05362	ICAM1_HUMAN	Intercellular adhesion molecule 1	ICAM1	LNPTVTYGDDSFSAK	807.886	228.134	811.893	228.134	yes	2	1	b2	19.3	14
R.LSAVNSIFLSHNNTK	IPI00299412	P48960	CD97_HUMAN	CD97 antigen	CD97	LSAVNSIFLSHDNTK	549.29	766.889	551.961	770.896	yes	3	2	y14	15	16.2
R.LSAVNSIFLSHNNTK	IPI00299412	P48960	CD97_HUMAN	CD97 antigen	CD97	LSAVNSIFLSHDNTK	549.29	723.373	551.961	727.38	yes	3	2	y13	12	16.2
R.LSAVNSIFLSHNNTK	IPI00299412	P48960	CD97_HUMAN	CD97 antigen	CD97	LSAVNSIFLSHDNTK	549.29	638.32	551.961	642.327	yes	3	2	y11	11	16.2
R.LSAVNSIFLSHNNTK	IPI00299412	P48960	CD97_HUMAN	CD97 antigen	CD97	LSAVNSIFLSHDNTK	549.29	201.123	551.961	201.123	no	3	1	b2	12	16.2
K.LTNNSNQFQTEVGK	IPI00103356	P05107	ITB2_HUMAN	Integrin beta-2	ITGB2	LTDNSNQFQTEVGK	790.881	1050.52	794.888	1058.54	yes	2	1	y9	26.7	10.5
K.LTNNSNQFQTEVGK	IPI00103356	P05107	ITB2_HUMAN	Integrin beta-2	ITGB2	LTDNSNQFQTEVGK	790.881	531.241	794.888	531.241	yes	2	1	b5	25.7	10.5
K.LTNNSNQFQTEVGK	IPI00103356	P05107	ITB2_HUMAN	Integrin beta-2	ITGB2	LTDNSNQFQTEVGK	790.881	432.245	794.888	440.259	yes	2	1	y4	24.7	10.5
K.LTNNSNQFQTEVGK	IPI00103356	P05107	ITB2_HUMAN	Integrin beta-2	ITGB2	LTDNSNQFQTEVGK	790.881	303.203	794.888	311.217	yes	2	1	y3	26.7	10.5
R.NPNGTVTVISR	IPI00003648	Q15223	PVRL1_HUMAN	Poliovirus receptor-related protein 1	PVRL1	NPDGTVTVISR	579.809	832.489	584.813	842.497	yes	2	1	y8	19.1	10.3
R.NPNGTVTVISR	IPI00003648	Q15223	PVRL1_HUMAN	Poliovirus receptor-related protein 1	PVRL1	NPDGTVTVISR	579.809	674.42	584.813	684.428	yes	2	1	y6	20.1	10.3
R.NPNGTVTVISR	IPI00003648	Q15223	PVRL1_HUMAN	Poliovirus receptor-related protein 1	PVRL1	NPDGTVTVISR	579.809	575.351	584.813	585.359	no	2	1	y5	12.1	10.3
R.NPNGTVTVISR	IPI00003648	Q15223	PVRL1_HUMAN	Poliovirus receptor-related protein 1	PVRL1	NPDGTVTVISR	579.809	522.788	584.813	527.792	yes	2	2	y10	16.1	10.3
K.NVFNETK	IPI00015881	P09603	CSF1_HUMAN	Macrophage colony-stimulating factor 1	CSF1	NVFDETK	426.709	492.23	430.716	500.244	yes	2	1	y4	14.6	9
K.NVFNETK	IPI00015881	P09603	CSF1_HUMAN	Macrophage colony-stimulating factor 1	CSF1	NVFDETK	426.709	248.16	430.716	256.175	yes	2	1	y2	14.6	9
K.NVFNETK	IPI00015881	P09603	CSF1_HUMAN	Macrophage colony-stimulating factor 1	CSF1	NVFDETK	426.709	214.119	430.716	214.119	yes	2	1	b2	6.6	9
K.NVFNETK	IPI00015881	P09603	CSF1_HUMAN	Macrophage colony-stimulating factor 1	CSF1	NVFDETK	426.709	147.113	430.716	155.127	no	2	1	y1	14.6	9
K.SNDTAASEYK	IPI00290328	Q12913	PTPRJ_HUMAN	Receptor-type tyrosine-protein phosphatase eta	PTPRJ	SDDTAASEYK	543.733	597.288	547.74	605.302	yes	2	1	y5	15.8	4.5
K.SNDTAASEYK	IPI00290328	Q12913	PTPRJ_HUMAN	Receptor-type tyrosine-protein phosphatase eta	PTPRJ	SDDTAASEYK	543.733	318.093	547.74	318.19	no	2	1	b3	11.8	4.5
K.SNDTAASEYK	IPI00290328	Q12913	PTPRJ_HUMAN	Receptor-type tyrosine-protein phosphatase eta	PTPRJ	SDDTAASEYK	543.733	310.176	547.74	318.093	yes	2	1	y2	14.8	4.5
K.SNDTAASEYK	IPI00290328	Q12913	PTPRJ_HUMAN	Receptor-type tyrosine-protein phosphatase eta	PTPRJ	SDDTAASEYK	543.733	203.066	547.74	203.066	yes	2	1	b2	12.8	4.5
K.SHLQNYTVNATK	IPI00297124	P40189	IL6RB_HUMAN	Interleukin-6 receptor subunit beta	IL6ST	SHLQDYTVDATK	459.893	634.341	462.564	642.355	yes	3	1	y6	8.8	9.3
K.SHLQNYTVNATK	IPI00297124	P40189	IL6RB_HUMAN	Interleukin-6 receptor subunit beta	IL6ST	SHLQDYTVDATK	459.893	577.29	462.564	581.298	yes	3	2	y10	9.8	9.3
K.SHLQNYTVNATK	IPI00297124	P40189	IL6RB_HUMAN	Interleukin-6 receptor subunit beta	IL6ST	SHLQDYTVDATK	459.893	533.293	462.564	541.307	yes	3	1	y5	8.8	9.3
K.SHLQNYTVNATK	IPI00297124	P40189	IL6RB_HUMAN	Interleukin-6 receptor subunit beta	IL6ST	SHLQDYTVDATK	459.893	434.225	462.564	442.239	yes	3	1	y4	10.8	9.3
K.SLVTQYLNATGNR	IPI00027493	P08195	4F2_HUMAN	4F2 cell-surface antigen heavy chain	SLC3A2	SLVTQYLDATGNR	719.37	909.442	724.374	919.451	yes	2	1	y8	22.1	17.3
K.SLVTQYLNATGNR	IPI00027493	P08195	4F2_HUMAN	4F2 cell-surface antigen heavy chain	SLC3A2	SLVTQYLDATGNR	719.37	746.379	724.374	756.387	yes	2	1	y7	20.1	17.3
K.SLVTQYLNATGNR	IPI00027493	P08195	4F2_HUMAN	4F2 cell-surface antigen heavy chain	SLC3A2	SLVTQYLDATGNR	719.37	633.295	724.374	643.303	yes	2	1	y6	18.1	17.3
K.SLVTQYLNATGNR	IPI00027493	P08195	4F2_HUMAN	4F2 cell-surface antigen heavy chain	SLC3A2	SLVTQYLDATGNR	719.37	201.123	724.374	201.123	no	2	1	b2	21.1	17.3
R.SWPAVGNCSSALR	IPI00022488	P02790	HEMO_HUMAN	Hemopexin	HPX	SWPAVGDCSSALR	703.33	1132.54	708.334	1142.55	yes	2	1	y11	22.5	14.5
R.SWPAVGNCSSALR	IPI00022488	P02790	HEMO_HUMAN	Hemopexin	HPX	SWPAVGDCSSALR	703.33	865.383	708.334	875.392	yes	2	1	y8	22.5	14.5
R.SWPAVGNCSSALR	IPI00022488	P02790	HEMO_HUMAN	Hemopexin	HPX	SWPAVGDCSSALR	703.33	566.774	708.334	571.779	yes	2	2	y11	19.5	14.5
R.SWPAVGNCSSALR	IPI00022488	P02790	HEMO_HUMAN	Hemopexin	HPX	SWPAVGDCSSALR	703.33	274.119	708.334	274.119	yes	2	1	b2	16.5	14.5
R.TALFPDLLAQGNASLR	IPI00019275	Q5ZPR3	CD276_HUMAN	CD276 antigen	CD276	TALFPDLLAQGDASLR	563.305	817.416	566.641	827.425	yes	3	1	y8	16.5	25
R.TALFPDLLAQGNASLR	IPI00019275	Q5ZPR3	CD276_HUMAN	CD276 antigen	CD276	TALFPDLLAQGDASLR	563.305	746.379	566.641	756.387	yes	3	1	y7	13.5	25
R.TALFPDLLAQGNASLR	IPI00019275	Q5ZPR3	CD276_HUMAN	CD276 antigen	CD276	TALFPDLLAQGDASLR	563.305	618.321	566.641	628.329	yes	3	1	y6	11.5	25
R.TALFPDLLAQGNASLR	IPI00019275	Q5ZPR3	CD276_HUMAN	CD276 antigen	CD276	TALFPDLLAQGDASLR	563.305	446.272	566.641	456.28	yes	3	1	y4	19.5	25
R.TQDEILFSNSTR	IPI00152540	Q6YHK3	CD109_HUMAN	CD109 antigen	CD109	TQDEILFSDSTR	706.339	1182.56	711.343	1192.57	yes	2	1	y10	22.6	14.7
R.TQDEILFSNSTR	IPI00152540	Q6YHK3	CD109_HUMAN	CD109 antigen	CD109	TQDEILFSDSTR	706.339	825.41	711.343	835.418	yes	2	1	y7	24.6	14.7
R.TQDEILFSNSTR	IPI00152540	Q6YHK3	CD109_HUMAN	CD109 antigen	CD109	TQDEILFSDSTR	706.339	712.326	711.343	722.334	yes	2	1	y6	20.6	14.7
R.TQDEILFSNSTR	IPI00152540	Q6YHK3	CD109_HUMAN	CD109 antigen	CD109	TQDEILFSDSTR	706.339	230.114	711.343	230.114	yes	2	1	b2	24.6	14.7
R.TQNFTLLVQGSPELK	IPI00002406	P50895	BCAM_HUMAN	Basal cell adhesion molecule	BCAM	TQDFTLLVQGSPELK	838.449	970.557	842.456	978.571	yes	2	1	y9	28.4	19
R.TQNFTLLVQGSPELK	IPI00002406	P50895	BCAM_HUMAN	Basal cell adhesion molecule	BCAM	TQDFTLLVQGSPELK	838.449	857.473	842.456	865.487	yes	2	1	y8	23.4	19
R.TQNFTLLVQGSPELK	IPI00002406	P50895	BCAM_HUMAN	Basal cell adhesion molecule	BCAM	TQDFTLLVQGSPELK	838.449	486.292	842.456	494.306	yes	2	1	y4	23.4	19
R.TQNFTLLVQGSPELK	IPI00002406	P50895	BCAM_HUMAN	Basal cell adhesion molecule	BCAM	TQDFTLLVQGSPELK	838.449	230.114	842.456	230.114	yes	2	1	b2	27.4	19
K.TVVTYHIPQNSSLENVDSR	IPI00219131	O75144	ICOSL_HUMAN	ICOS ligand	ICOSLG	TVVTYHIPQDSSLENVDSR	720.69	980.474	724.027	985.478	yes	3	2	y17	19.1	15.2
K.TVVTYHIPQNSSLENVDSR	IPI00219131	O75144	ICOSL_HUMAN	ICOS ligand	ICOSLG	TVVTYHIPQDSSLENVDSR	720.69	719.332	724.027	729.34	no	3	1	y6	22.1	15.2
K.TVVTYHIPQNSSLENVDSR	IPI00219131	O75144	ICOSL_HUMAN	ICOS ligand	ICOSLG	TVVTYHIPQDSSLENVDSR	720.69	590.289	724.027	600.298	yes	3	1	y5	19.1	15.2
K.TVVTYHIPQNSSLENVDSR	IPI00219131	O75144	ICOSL_HUMAN	ICOS ligand	ICOSLG	TVVTYHIPQDSSLENVDSR	720.69	201.123	724.027	201.123	yes	3	1	b2	24.1	15.2
R.VNNTLSSQISR	IPI00298281	P11047	LAMC1_HUMAN	Laminin subunit gamma-1	LAMC1	VDNTLSSQISR	610.317	790.442	615.322	800.45	yes	2	1	y7	21.2	10
R.VNNTLSSQISR	IPI00298281	P11047	LAMC1_HUMAN	Laminin subunit gamma-1	LAMC1	VDNTLSSQISR	610.317	677.358	615.322	687.366	yes	2	1	y6	16.2	10
R.VNNTLSSQISR	IPI00298281	P11047	LAMC1_HUMAN	Laminin subunit gamma-1	LAMC1	VDNTLSSQISR	610.317	590.326	615.322	600.334	yes	2	1	y5	18.2	10
R.VNNTLSSQISR	IPI00298281	P11047	LAMC1_HUMAN	Laminin subunit gamma-1	LAMC1	VDNTLSSQISR	610.317	262.151	615.322	272.159	yes	2	1	y2	18.2	10
R.VFGSQNLTTVK	IPI00000877	Q9Y4L1	HYOU1_HUMAN	Hypoxia up-regulated protein 1	HYOU1	VFGSQDLTTVK	597.822	948.5	601.829	956.514	yes	2	1	y9	15.7	14
R.VFGSQNLTTVK	IPI00000877	Q9Y4L1	HYOU1_HUMAN	Hypoxia up-regulated protein 1	HYOU1	VFGSQDLTTVK	597.822	548.288	601.829	552.295	yes	2	2	y10	13.7	14
R.VFGSQNLTTVK	IPI00000877	Q9Y4L1	HYOU1_HUMAN	Hypoxia up-regulated protein 1	HYOU1	VFGSQDLTTVK	597.822	247.144	601.829	247.144	yes	2	1	b2	15.7	14
R.VFGSQNLTTVK	IPI00000877	Q9Y4L1	HYOU1_HUMAN	Hypoxia up-regulated protein 1	HYOU1	VFGSQDLTTVK	597.822	147.113	601.829	155.127	no	2	1	y1	18.7	14
K.VINETWAWK	IPI00000877	Q9Y4L1	HYOU1_HUMAN	Hypoxia up-regulated protein 1	HYOU1	VIDETWAWK	574.293	935.426	578.3	943.44	yes	2	1	y7	16.9	17
K.VINETWAWK	IPI00000877	Q9Y4L1	HYOU1_HUMAN	Hypoxia up-regulated protein 1	HYOU1	VIDETWAWK	574.293	333.192	578.3	341.206	yes	2	1	y2	16.9	17
K.VINETWAWK	IPI00000877	Q9Y4L1	HYOU1_HUMAN	Hypoxia up-regulated protein 1	HYOU1	VIDETWAWK	574.293	213.16	578.3	213.16	yes	2	1	b2	15.9	17
K.VINETWAWK	IPI00000877	Q9Y4L1	HYOU1_HUMAN	Hypoxia up-regulated protein 1	HYOU1	VIDETWAWK	574.293	147.113	578.3	155.127	no	2	1	y1	16.9	17
R.VQGNSTLLHITDLQAR	IPI00016890	O75054	IGSF3_HUMAN	Immunoglobulin superfamily member 3	IGSF3	VQGDSTLLHITDLQAR	589.651	770.41	592.987	775.414	yes	3	2	y14	15.4	17.3
R.VQGNSTLLHITDLQAR	IPI00016890	O75054	IGSF3_HUMAN	Immunoglobulin superfamily member 3	IGSF3	VQGDSTLLHITDLQAR	589.651	684.386	592.987	689.39	yes	3	2	y12	14.4	17.3
R.VQGNSTLLHITDLQAR	IPI00016890	O75054	IGSF3_HUMAN	Immunoglobulin superfamily member 3	IGSF3	VQGDSTLLHITDLQAR	589.651	477.262	592.987	482.266	yes	3	2	y8	16.4	17.3
R.VQGNSTLLHITDLQAR	IPI00016890	O75054	IGSF3_HUMAN	Immunoglobulin superfamily member 3	IGSF3	VQGDSTLLHITDLQAR	589.651	228.134	592.987	228.134	yes	3	1	b2	19.4	17.3
K.VSDNESSSNYTYK	IPI00290328	Q12913	PTPRJ_HUMAN	Receptor-type tyrosine-protein phosphatase eta	PTPRJ	VSDDESSSDYTYK	748.307	950.41	752.314	958.424	yes	2	1	y8	23.1	7.7
K.VSDNESSSNYTYK	IPI00290328	Q12913	PTPRJ_HUMAN	Receptor-type tyrosine-protein phosphatase eta	PTPRJ	VSDDESSSDYTYK	748.307	863.378	752.314	871.392	yes	2	1	y7	24.1	7.7
K.VSDNESSSNYTYK	IPI00290328	Q12913	PTPRJ_HUMAN	Receptor-type tyrosine-protein phosphatase eta	PTPRJ	VSDDESSSDYTYK	748.307	411.224	752.314	419.238	yes	2	1	y3	25.1	7.7
K.VSDNESSSNYTYK	IPI00290328	Q12913	PTPRJ_HUMAN	Receptor-type tyrosine-protein phosphatase eta	PTPRJ	VSDDESSSDYTYK	748.307	187.108	752.314	187.108	yes	2	1	b2	23.1	7.7
K.VSNVSCQASVSR	IPI00022733	P55058	PLTP_HUMAN	Phospholipid transfer protein	PLTP	VSDVSCQASVSR	647.806	894.41	652.811	904.418	yes	2	1	y8	19.5	6.4
K.VSNVSCQASVSR	IPI00022733	P55058	PLTP_HUMAN	Phospholipid transfer protein	PLTP	VSDVSCQASVSR	647.806	807.378	652.811	817.386	yes	2	1	y7	17.5	6.4
K.VSNVSCQASVSR	IPI00022733	P55058	PLTP_HUMAN	Phospholipid transfer protein	PLTP	VSDVSCQASVSR	647.806	302.135	652.811	302.135	yes	2	1	b3	23.5	6.4
K.VSNVSCQASVSR	IPI00022733	P55058	PLTP_HUMAN	Phospholipid transfer protein	PLTP	VSDVSCQASVSR	647.806	262.151	652.811	272.159	yes	2	1	y2	21.5	6.4
K.VSLTNVSISDEGR	IPI00003813	Q9BY67	CADM1_HUMAN	Cell adhesion molecule 1	CADM1	VSLTDVSISDEGR	689.346	977.453	694.351	987.462	yes	2	1	y9	21	15
K.VSLTNVSISDEGR	IPI00003813	Q9BY67	CADM1_HUMAN	Cell adhesion molecule 1	CADM1	VSLTDVSISDEGR	689.346	763.358	694.351	773.366	yes	2	1	y7	23	15
K.VSLTNVSISDEGR	IPI00003813	Q9BY67	CADM1_HUMAN	Cell adhesion molecule 1	CADM1	VSLTDVSISDEGR	689.346	676.326	694.351	686.334	yes	2	1	y6	21	15
K.VSLTNVSISDEGR	IPI00003813	Q9BY67	CADM1_HUMAN	Cell adhesion molecule 1	CADM1	VSLTDVSISDEGR	689.346	563.242	694.351	573.25	yes	2	1	y5	22	15
K.VVNSTTGPGEHLR	IPI00296099	P07996	TSP1_HUMAN	Thrombospondin-1	THBS1	VVDSTTGPGEHLR	456.569	634.815	459.905	639.819	yes	3	2	y12	8.6	8
K.VVNSTTGPGEHLR	IPI00296099	P07996	TSP1_HUMAN	Thrombospondin-1	THBS1	VVDSTTGPGEHLR	456.569	585.281	459.905	590.285	yes	3	2	y11	12.6	8
K.VVNSTTGPGEHLR	IPI00296099	P07996	TSP1_HUMAN	Thrombospondin-1	THBS1	VVDSTTGPGEHLR	456.569	527.767	459.905	532.772	yes	3	2	y10	8.6	8
K.VVNSTTGPGEHLR	IPI00296099	P07996	TSP1_HUMAN	Thrombospondin-1	THBS1	VVDSTTGPGEHLR	456.569	199.144	459.905	199.144	yes	3	1	b2	12.6	8
R.VVLGANGTYSCLVR	IPI00019275	Q5ZPR3	CD276_HUMAN	CD276 antigen	CD276	VVLGADGTYSCLVR	755.39	1198.55	760.394	1208.56	yes	2	1	y11	24.4	16.5
R.VVLGANGTYSCLVR	IPI00019275	Q5ZPR3	CD276_HUMAN	CD276 antigen	CD276	VVLGADGTYSCLVR	755.39	656.322	760.394	661.326	yes	2	2	y12	19.4	16.5
R.VVLGANGTYSCLVR	IPI00019275	Q5ZPR3	CD276_HUMAN	CD276 antigen	CD276	VVLGADGTYSCLVR	755.39	194.139	760.394	199.143	yes	2	2	y3	25.4	16.5
R.VVLGANGTYSCLVR	IPI00019275	Q5ZPR3	CD276_HUMAN	CD276 antigen	CD276	VVLGADGTYSCLVR	755.39	175.119	760.394	185.127	no	2	1	y1	27.4	16.5
R.WCPQNSSCVNATACR	IPI00299412	P48960	CD97_HUMAN	CD97 antigen	CD97	WCPQDSSCVNATACR	906.367	1465.62	911.371	1475.62	yes	2	1	y13	28.8	10.5
R.WCPQNSSCVNATACR	IPI00299412	P48960	CD97_HUMAN	CD97 antigen	CD97	WCPQDSSCVNATACR	906.367	733.312	911.371	738.316	yes	2	2	y13	28.8	10.5
R.WCPQNSSCVNATACR	IPI00299412	P48960	CD97_HUMAN	CD97 antigen	CD97	WCPQDSSCVNATACR	906.367	692.314	911.371	702.323	yes	2	1	y6	29.8	10.5
R.WCPQNSSCVNATACR	IPI00299412	P48960	CD97_HUMAN	CD97 antigen	CD97	WCPQDSSCVNATACR	906.367	347.117	911.371	347.117	yes	2	1	b2	22.8	10.5
R.YFYNNQTK	IPI00021834	P10646	TFPI1_HUMAN	Tissue factor pathway inhibitor	TFPI	YFYNDQTK	539.746	915.421	543.753	923.435	yes	2	1	y7	16.6	9.5
R.YFYNNQTK	IPI00021834	P10646	TFPI1_HUMAN	Tissue factor pathway inhibitor	TFPI	YFYNDQTK	539.746	768.352	543.753	776.366	yes	2	1	y6	9.6	9.5
R.YFYNNQTK	IPI00021834	P10646	TFPI1_HUMAN	Tissue factor pathway inhibitor	TFPI	YFYNDQTK	539.746	605.289	543.753	613.303	yes	2	1	y5	17.6	9.5
R.YFYNNQTK	IPI00021834	P10646	TFPI1_HUMAN	Tissue factor pathway inhibitor	TFPI	YFYNDQTK	539.746	311.139	543.753	311.139	yes	2	1	b2	15.6	9.5
K.YTLDPNITSAGPTK	IPI00006644	O43157	PLXB1_HUMAN	Plexin-B1	PLXNB1	YTLDPDITSAGPTK	739.872	986.515	743.879	994.53	yes	2	1	y10	23.8	14.2
K.YTLDPNITSAGPTK	IPI00006644	O43157	PLXB1_HUMAN	Plexin-B1	PLXNB1	YTLDPDITSAGPTK	739.872	493.761	743.879	497.768	yes	2	2	y10	24.8	14.2
K.YTLDPNITSAGPTK	IPI00006644	O43157	PLXB1_HUMAN	Plexin-B1	PLXNB1	YTLDPDITSAGPTK	739.872	493.229	743.879	493.229	yes	2	1	b4	17.8	14.2
K.YTLDPNITSAGPTK	IPI00006644	O43157	PLXB1_HUMAN	Plexin-B1	PLXNB1	YTLDPDITSAGPTK	739.872	265.118	743.879	265.118	yes	2	1	b2	21.8	14.2
