# Supplementary material for: Identification of a seven glycopeptide signature for malignant pleural mesothelioma in human serum by selected reaction monitoring
Source: Clin Proteomics. 2013 Nov 8;10(1):16. doi: 10.1186/1559-0275-10-16 (PMC3827840; doi:10.1186/1559-0275-10-16)
Supplement: Additional file 11: Table S7 — Transitions of the seven glycopeptide signature for MPM. [file 1559-0275-10-16-S11.xls]

## Sheet: TS7
Table S7: Transitions of the seven glycopeptide signature for MPM
MPM candidate biomarker N-glycopeptides monitored by SRM*	Protein name	UniProt entry	Gene name	Peptide-transitions monitored by SRM
				Mass-over-charge (m/z) of precursor peptide-ion	Mass-over-charge (m/z) of fragment-ion
ADLTVVLLR	Intercellular adhesion molecule 1	P05362	ICAM1	500.313	700.4716 (y6+ )
					599.4239 (y5+)
					288.2030 (y2+)
ALVDFTR	Basement membrane-specific heparan sulfate proteoglycan core protein	P98160	HSPG2	411.229	637.3304 (y5+)
					538.2620 (y4+)
					423.2350 (y3+)
					319.1688 (y5++)
DFDETQLAR	Anthrax toxin receptor 1	Q9H6X2	ANTXR1	547.759	832.4159 (y7+)
					717.3890 (y6+)
					588.3464 (y5+)
					263.1026 (b2+)
HADWTLTPLK	Serum paraoxonase/arylesterase 1	P27169	PON1	591.319	973.5353 (y8+)
					357.2496 (y3+)
					209.1033 (b2+)
					147.1128 (y1+)
VIDETWAWK	Hypoxia up-regulated protein 1	Q9Y4L1	HYOU1	574.293	935.4258 (y7+)
					333.1921 (y2+)
					213.1598 (b2+)
VVDSTTGPGEHLR	Thrombospondin-1	P07996	THBS1	456.569	634.8151 (y12++)
					585.2809 (y11++)
					527.7674 (y10++)
					199.1441 (b2+)
KWDVTSLETLK	Mesothelin	Q13446	MSLN	440.578	690.4032 (y6+)
					603.3712 (y5+)
					529.2769 (b4+)
					490.2871 (y4+)
*D replaces the former glycosylated N in the natural peptide sequence after deamidation induced by PNGaseF treatment
